# Supplementary material for: Re-weighting of Sound Localization Cues by Audiovisual Training
Source: Front Neurosci. 2019 Nov 15;13:1164. doi: 10.3389/fnins.2019.01164 (PMC6873890; doi:10.3389/fnins.2019.01164)
Supplement: TABLE S1 — Read me file and raw data for Figures 2–7. [file Table_1.XLS]

## Sheet: Readme file
This Microsoft Excel file comprises 7 worksheets containing raw response data, with one row per observation.
For convenience we have converted responses on the X-axis (measured in pixels) to angles using the following formula:
screenResX = 1920;
screenWidthDegs = 140;
XrespInDegs = ((XrespInPixels/screenResX)*screenWidthDegs)-(screenWidthDegs/2)
We have discarded the Y-component of subjects' responses.
Hardware glitches resulted in occasional (~0.4%) failure to play sounds or record responses. These trials are considered missing completely at random, and are noted as NaN.
Worksheets 1-3 contain localization training/exposure (i.e., familiarization) data prior to the start of the audiovisual training experiment.
Worksheet 4 is an experimental cue-trading localization test (before auditory-only training), used to establish baseline localization biases and cue regression slopes.
Worksheets 5 and 6 below are examples of data to illustrate diagnostic analysis of subjects' performance for inclusion in the study
Worksheet 7 below is a large dataset containing all experimental data reported in this manuscript.
Details of each worksheets and the figures they relate to:
1) Figure 2A
* 01_AM_pretrain_ILDonly_4-2-16.xls
- data for 1 subject in a single ILD localisation run (with no vFB):
- Columns arranged as follows:
	trial number, ILD angle (in degrees), ITD (in microseconds), ITD angle (in degrees), response Angle (in degrees)
2) Figure 2B
* 01_AM_pretrain_ITDonly_4-2-16.xls
- data for 1 subject in a single ITD localisation run (no visual feedback): Figure 2B
- Columns arranged as follows:
	trial number, ILD angle (in degrees), ITD (in microseconds), ITD angle (in degrees), response Angle (in degrees)
- ITD angle (column 4) in this dataset is empty as the angles the ITDs in column 3 pertain to were not ascertained until after this run was completed (see Methods).
3) Figure 2C
* 01_AM_pretrain_ILD&ITD_4-2-16.xls
- data for 1 subject in a single ILD and ITD localisation run with spatially congruent cues (no visual feedback): Figure 2C
- Columns arranged as follows:
	trial number, ILD angle (in degrees), ITD (in microseconds), ITD angle (in degrees), response Angle (in degrees)
4) Figure 2D
* 22_GT_cueTrading_AVneg_pre_24-6-19.xls
- data for 1 subject in an experimental ILD/ITD cue-trading localisation run (before auditory-only training) with every combination of spatially congruent and incongruent cues (no visual feedback): Figure 2D
- Columns arranged as follows:
	trial number, ILD angle (in degrees), ITD (in microseconds), ITD angle (in degrees), response Angle (in degrees)
5 & 6) Figures 2E-H
* 5) cueTradeAllPretests_30_DT.xls
* 6) cueTradeAllPretests_14_PZ.xls
#NAME?
#NAME?
- Columns arranged as follows:
	trial number, ILD angle (in degrees), ITD (in microseconds), ITD angle (in degrees), response Angle (in degrees), runOrder (denotes which experimental session out of 4 this was)
7) allTestData.xls
- all cue-trading data from both before (pre) and after (post) 50 minutes of audiovisual exposure.
- Columns arranged as follows:
	group(visual-irrelevant (AV-) or visual-relevant (AV+), subject number, experiment type, prePost, trial number, ILD angle (in degrees), ITD (in microseconds), ITD angle (in degrees), response Angle (in degrees)
- group: 1=auditory-only, 2=audiovisual
- experiment type: 1=natural-0, 2=random-ITD, 3=random-ILD, 4=natural-10
- prePost: 1=before audiovisual training, 2=after

## Sheet: 1) 01_AM_preTrain_ILDonly
trialNum	ILDangle	ITD	ITDangle	respAngle
1	0	0	0	10.5729
2	20	0	0	20.8542
3	20	0	0	18.6667
4	10	0	0	10.2812
5	-20	0	0	-10.3542
6	-10	0	0	-6.34375
7	0	0	0	-0.65625
8	0	0	0	7.07292
9	-20	0	0	-12.1042
10	0	0	0	-0.21875
11	10	0	0	9.55208
12	20	0	0	18.4479
13	-10	0	0	0.4375
14	-10	0	0	-2.04167
15	0	0	0	-0.510417
16	10	0	0	7.65625
17	-20	0	0	-14.2188
18	20	0	0	22.8958
19	0	0	0	8.75
20	-20	0	0	-11.6667
21	-10	0	0	-7.07292
22	-20	0	0	-17.2812
23	-20	0	0	-21.3646
24	0	0	0	0.291667
25	-20	0	0	-12.4688
26	10	0	0	10.2083
27	-20	0	0	-19.1042
28	0	0	0	-0.364583
29	-20	0	0	-21.2188
30	-10	0	0	0.0729167
31	-10	0	0	-1.16667
32	-10	0	0	-0.802083
33	20	0	0	22.1667
34	20	0	0	29.5312
35	10	0	0	21.8021
36	0	0	0	10.5
37	-10	0	0	0.145833
38	0	0	0	-0.364583
39	0	0	0	10.5
40	-20	0	0	-21.9479
41	20	0	0	19.6875
42	0	0	0	8.23958
43	0	0	0	0.0729167
44	20	0	0	22.6771
45	-10	0	0	0.65625
46	-20	0	0	-18.9583
47	-10	0	0	-8.82292
48	0	0	0	0.291667
49	10	0	0	9.69792
50	10	0	0	9.91667
51	-10	0	0	-0.4375
52	20	0	0	19.9792
53	20	0	0	19.9062
54	-20	0	0	-9.625
55	-10	0	0	-0.145833
56	-10	0	0	-10.5
57	20	0	0	19.4688
58	20	0	0	19.7604
59	10	0	0	12.3958
60	10	0	0	10.9375
61	-10	0	0	-0.4375
62	10	0	0	10.9375
63	10	0	0	9.04167
64	20	0	0	20.7812
65	-20	0	0	-14.6562
66	-20	0	0	-22.6771
67	20	0	0	15.3854
68	-20	0	0	-15.3125
69	0	0	0	0.802083
70	10	0	0	10.0625
71	10	0	0	15.3854
72	20	0	0	29.0208
73	10	0	0	12.3958
74	10	0	0	10.0625
75	-10	0	0	-2.625

## Sheet: 2) 01_AM_preTrain_ITDonly
trialNum	ILDangle	ITD	ITDangle	respAngle
1	0	0		-9.55208
2	0	6.25e-05		11.5208
3	0	-0.000104167		-11.1562
4	0	-2.08333e-05		-6.27083
5	0	0.000145833		17.8646
6	0	0.000145833		8.16667
7	0	-0.000145833		-19.9062
8	0	-2.08333e-05		-14.2188
9	0	-0.000104167		-6.63542
10	0	0.000104167		7
11	0	8.33333e-05		12.6146
12	0	4.16667e-05		0.364583
13	0	2.08333e-05		8.3125
14	0	-4.16667e-05		-12.25
15	0	-0.000145833		-20.2708
16	0	4.16667e-05		4.22917
17	0	-6.25e-05		-9.47917
18	0	-0.000125		-18.8125
19	0	2.08333e-05		8.16667
20	0	0.000145833		14.5833
21	0	0.000125		7.72917
22	0	0		-8.38542
23	0	2.08333e-05		-0.0729167
24	0	0		7.4375
25	0	0		-8.02083
26	0	2.08333e-05		-0.4375
27	0	8.33333e-05		9.33333
28	0	-8.33333e-05		-11.5938
29	0	-8.33333e-05		-16.1875
30	0	-4.16667e-05		-5.83333
31	0	-8.33333e-05		-16.1875
32	0	0.000125		8.02083
33	0	-0.000145833		-21.0729
34	0	-0.000104167		-13.4896
35	0	0.000145833		10.9375
36	0	-8.33333e-05		-9.625
37	0	0.000125		13.1979
38	0	8.33333e-05		-0.875
39	0	4.16667e-05		-7.72917
40	0	4.16667e-05		-6.48958
41	0	6.25e-05		0.291667
42	0	-4.16667e-05		-9.04167
43	0	-2.08333e-05		-8.09375
44	0	6.25e-05		9.1875
45	0	-2.08333e-05		-15.5312
46	0	-8.33333e-05		-11.7396
47	0	-0.000145833		-21.5833
48	0	0.000104167		7
49	0	-0.000125		-17.7917
50	0	-6.25e-05		-7
51	0	-6.25e-05		-5.17708
52	0	8.33333e-05		4.95833
53	0	0.000104167		11.3021
54	0	-0.000125		-11.6667
55	0	0.000125		13.6354
56	0	-4.16667e-05		-11.9583
57	0	-4.16667e-05		-19.6875
58	0	-6.25e-05		-6.05208
59	0	-0.000104167		-16.7708
60	0	-2.08333e-05		-6.78125
61	0	6.25e-05		7.14583
62	0	0.000104167		12.3958
63	0	0.000125		18.3021
64	0	8.33333e-05		22.6042
65	0	6.25e-05		10.7188
66	0	0.000145833		19.25
67	0	-0.000104167		4.59375
68	0	4.16667e-05		5.54167
69	0	-0.000145833		-8.09375
70	0	2.08333e-05		-2.33333
71	0	-6.25e-05		-10.0625
72	0	-0.000125		-15.0938
73	0	-0.000125		-5.61458
74	0	0.000104167		13.7812
75	0	0		5.90625

## Sheet: 3) 01_AM_pretrain_ILD&ITD
trialNum	ILDangle	ITD	ITDangle	respAngle
1	0	0	0	11.4479
2	-20	-0.000145833	-20	-14.7292
3	-10	-6.25e-05	-10	0
4	-10	-6.25e-05	-10	-10.9375
5	0	0	0	0.291667
6	-20	-0.000145833	-20	-21.3646
7	0	0	0	0.802083
8	-10	-6.25e-05	-10	-28.5104
9	-10	-6.25e-05	-10	-10.9375
10	10	6.25e-05	10	11.2292
11	10	6.25e-05	10	20.3438
12	20	0.000145833	20	22.3854
13	-20	-0.000145833	-20	-29.6771
14	20	0.000145833	20	32.3021
15	-10	-6.25e-05	-10	-7.80208
16	0	0	0	0.802083
17	-10	-6.25e-05	-10	-12.9062
18	0	0	0	-0.510417
19	20	0.000145833	20	24.5729
20	0	0	0	9.69792
21	-20	-0.000145833	-20	-28
22	0	0	0	7.21875
23	20	0.000145833	20	23.1146
24	10	6.25e-05	10	11.8125
25	-10	-6.25e-05	-10	-11.9583
26	0	0	0	0.583333
27	-20	-0.000145833	-20	-27.6354
28	-20	-0.000145833	-20	-23.3333
29	20	0.000145833	20	28
30	20	0.000145833	20	27.0521
31	10	6.25e-05	10	13.5625
32	-20	-0.000145833	-20	-21.2917
33	-10	-6.25e-05	-10	-11.1562
34	10	6.25e-05	10	9.98958
35	20	0.000145833	20	22.2396
36	10	6.25e-05	10	9.33333
37	0	0	0	-1.16667
38	10	6.25e-05	10	10.5729
39	20	0.000145833	20	24.5729
40	-10	-6.25e-05	-10	-11.5208
41	0	0	0	-0.145833
42	20	0.000145833	20	31.7917
43	10	6.25e-05	10	14.4375
44	-20	-0.000145833	-20	-28.8021
45	-20	-0.000145833	-20	-26.7604
46	-20	-0.000145833	-20	-27.8542
47	10	6.25e-05	10	12.3958
48	10	6.25e-05	10	11.5938
49	20	0.000145833	20	25.2292
50	-10	-6.25e-05	-10	-12.9062

## Sheet: 4) 22_GT_cueTrading_AVneg_pre
trialNum	ILDangle	ITD	ITDangle	respAngle
1	-10	0.000145833	10	-6.78125
2	-10	0.000270833	20	10.5
3	10	0.000145833	10	8.16667
4	10	-0.000145833	-10	2.91667
5	20	-0.000270833	-20	-9.77083
6	20	0.000270833	20	13.9271
7	0	-0.000270833	-20	-16.9896
8	-10	0.000270833	20	9.26042
9	10	-0.000145833	-10	-6.5625
10	-20	-0.000145833	-10	-19.4688
11	-20	-0.000145833	-10	-19.5417
12	-10	0.000270833	20	12.25
13	10	0.000270833	20	20.7083
14	20	0	0	8.16667
15	-20	0	0	-15.75
16	20	-0.000270833	-20	-5.17708
17	-10	0	0	-9.40625
18	20	0	0	10.3542
19	20	-0.000145833	-10	4.59375
20	20	0.000145833	10	16.9167
21	20	-0.000270833	-20	-9.98958
22	-20	0.000270833	20	-16.9896
23	10	0	0	4.8125
24	-10	-0.000145833	-10	-12.7604
25	20	-0.000145833	-10	5.90625
26	0	0.000270833	20	15.0208
27	-20	-0.000270833	-20	-19.1771
28	-10	0	0	-10.4271
29	10	0	0	4.95833
30	-20	0.000145833	10	-8.38542
31	0	-0.000270833	-20	-18.5208
32	20	0.000145833	10	15.4583
33	10	0.000270833	20	17.6458
34	20	-0.000145833	-10	9.04167
35	-10	-0.000270833	-20	-20.5625
36	20	-0.000145833	-10	10.9375
37	10	0	0	12.9062
38	0	0	0	3.71875
39	20	0	0	10.3542
40	0	0	0	-7.29167
41	-20	-0.000270833	-20	-22.8229
42	0	0.000145833	10	11.5938
43	-10	0.000145833	10	5.54167
44	20	0.000270833	20	22.3125
45	20	0.000145833	10	16.4062
46	-20	-0.000270833	-20	-22.5312
47	-20	0.000270833	20	-11.4479
48	20	0.000145833	10	15.0208
49	10	-0.000145833	-10	-0.65625
50	-20	0.000145833	10	-14.4375
51	10	0.000145833	10	8.89583
52	-10	0.000270833	20	5.10417
53	20	0.000270833	20	20.125
54	10	-0.000270833	-20	-8.67708
55	10	-0.000270833	-20	-16.1146
56	-10	-0.000270833	-20	-24.2083
57	0	-0.000145833	-10	-10.5729
58	-10	-0.000270833	-20	-21.9479
59	20	-0.000145833	-10	9.1875
60	10	0.000145833	10	13.4896
61	-10	-0.000270833	-20	-21.5833
62	-20	-0.000145833	-10	-14.1458
63	0	0	0	-6.5625
64	20	0.000270833	20	21.4375
65	-20	0	0	-9.47917
66	10	-0.000270833	-20	-17.3542
67	10	0	0	-5.54167
68	0	0.000145833	10	6.05208
69	-20	0	0	-15.3854
70	0	0.000270833	20	18.5208
71	10	-0.000270833	-20	-11.7396
72	0	-0.000145833	-10	-13.6354
73	0	-0.000270833	-20	-18.8125
74	-20	0.000145833	10	-8.3125
75	10	0.000270833	20	19.6146
76	0	0	0	-0.583333
77	10	0.000145833	10	11.4479
78	0	0.000270833	20	17.6458
79	-20	0.000270833	20	7.58333
80	10	0.000145833	10	14.875
81	0	-0.000270833	-20	-20.8542
82	10	0	0	-5.46875
83	0	0	0	-11.0833
84	10	0.000270833	20	21.4375
85	0	0.000145833	10	9.625
86	10	-0.000270833	-20	-12.1042
87	-20	0	0	-20.4167
88	20	0	0	6.85417
89	10	-0.000145833	-10	-10.5729
90	-10	-0.000145833	-10	-17.8646
91	-20	0.000270833	20	11.8125
92	-10	-0.000145833	-10	-11.2292
93	20	0.000145833	10	15.3854
94	0	-0.000145833	-10	-7.36458
95	-20	0.000270833	20	8.38542
96	-20	0	0	-9.77083
97	20	-0.000270833	-20	-1.16667
98	-20	0.000145833	10	-11.5938
99	-10	0	0	-5.83333
100	0	0.000270833	20	11.7396
101	-10	0.000270833	20	14.2188
102	-20	0.000145833	10	6.05208
103	20	-0.000270833	-20	-5.76042
104	-10	0.000145833	10	-9.04167
105	0	0.000145833	10	6.125
106	-20	-0.000145833	-10	-20.6354
107	10	0.000270833	20	11.8125
108	-10	0	0	-5.83333
109	0	0.000145833	10	5.03125
110	-20	-0.000270833	-20	-20.125
111	-20	-0.000270833	-20	-20.9271
112	10	-0.000145833	-10	-10.6458
113	0	0.000270833	20	13.7083
114	-20	-0.000145833	-10	-12.3958
115	-10	-0.000270833	-20	-17.9375
116	0	-0.000145833	-10	-7.51042
117	20	0	0	14.5833
118	0	-0.000270833	-20	-20.5625
119	0	-0.000145833	-10	-12.3958
120	-10	0	0	-6.41667
121	-10	-0.000145833	-10	-11.0833
122	20	0.000270833	20	19.8333
123	-10	0.000145833	10	6.78125
124	-10	-0.000145833	-10	-13.2708
125	-10	0.000145833	10	-6.78125

## Sheet: 5) cueTradeAllpretests_30_DT
trialNum	ILDangle	ITD	ITDangle	respAngle	runOrder
1	10	-0.000270833	-20	-11.0104	3
2	0	0	0	-0.510417	3
3	-20	0.000270833	20	12.9792	3
4	20	-0.000145833	-10	-10.9375	3
5	-10	-0.000145833	-10	-23.625	3
6	-20	-0.000270833	-20	-23.3333	3
7	10	-0.000145833	-10	-11.6667	3
8	-10	-0.000270833	-20	-22.6042	3
9	0	0.000145833	10	-0.145833	3
10	0	-0.000270833	-20	-21.0729	3
11	0	-0.000145833	-10	-22.4583	3
12	-10	-0.000145833	-10	-20.4167	3
13	10	0.000145833	10	8.09375	3
14	-20	0	0	-9.69792	3
15	-10	-0.000270833	-20	-20.7812	3
16	10	0	0	0.4375	3
17	10	-0.000145833	-10	-11.9583	3
18	0	0	0	0.729167	3
19	0	-0.000270833	-20	-21.9479	3
20	20	-0.000270833	-20	-8.45833	3
21	10	0.000270833	20	10.2083	3
22	0	-0.000145833	-10	-7.72917	3
23	20	-0.000145833	-10	-9.69792	3
24	-10	0	0	-8.53125	3
25	0	-0.000270833	-20	-20.1979	3
26	0	0.000145833	10	8.38542	3
27	20	0	0	9.1875	3
28	-20	0.000145833	10	-0.21875	3
29	20	0	0	20.5625	3
30	-10	0.000145833	10	-1.38542	3
31	-20	0.000145833	10	-0.0729167	3
32	10	0	0	10.5	3
33	20	-0.000270833	-20	-12.5417	3
34	-10	0.000145833	10	-0.947917	3
35	-20	0.000270833	20	-10.2812	3
36	20	-0.000145833	-10	-10.0625	3
37	0	-0.000145833	-10	-11.8125	3
38	10	-0.000270833	-20	-21.2188	3
39	-10	0	0	-9.40625	3
40	-20	-0.000145833	-10	-21.6562	3
41	-10	0.000145833	10	0.4375	3
42	20	0.000145833	10	11.1562	3
43	20	0.000270833	20	21.3646	3
44	-20	0.000145833	10	-8.67708	3
45	-10	0.000270833	20	0.364583	3
46	-20	0.000270833	20	-0.4375	3
47	-20	0	0	-9.91667	3
48	10	0.000145833	10	10.0625	3
49	-20	-0.000145833	-10	-19.5417	3
50	0	0.000270833	20	7.80208	3
51	0	0.000145833	10	9.625	3
52	20	0	0	1.16667	3
53	0	0	0	-9.69792	3
54	-20	-0.000270833	-20	-20.4167	3
55	20	-0.000145833	-10	-0.510417	3
56	20	0.000145833	10	11.2292	3
57	20	-0.000270833	-20	-10.5729	3
58	-20	0	0	-8.16667	3
59	20	-0.000270833	-20	7.94792	3
60	-20	-0.000145833	-10	-10.8646	3
61	10	-0.000270833	-20	-22.1667	3
62	10	0.000270833	20	7.36458	3
63	0	0.000270833	20	-0.510417	3
64	-20	-0.000270833	-20	-19.9792	3
65	20	0.000270833	20	18.2292	3
66	-10	0	0	-9.04167	3
67	20	-0.000145833	-10	-0.291667	3
68	0	0	0	-9.40625	3
69	20	0	0	8.16667	3
70	10	0	0	0.21875	3
71	20	0.000145833	10	19.1771	3
72	0	0.000270833	20	8.16667	3
73	10	-0.000145833	-10	-13.7083	3
74	0	0.000270833	20	-0.0729167	3
75	10	0.000145833	10	-0.875	3
76	-20	0	0	-21.2188	3
77	10	0.000145833	10	7.875	3
78	0	0.000270833	20	-1.02083	3
79	-10	-0.000145833	-10	-20.0521	3
80	-10	0.000270833	20	-7.36458	3
81	10	-0.000145833	-10	-11.6667	3
82	20	0.000145833	10	8.38542	3
83	-10	0.000270833	20	-0.583333	3
84	-10	0.000270833	20	0.4375	3
85	20	-0.000270833	-20	-12.8333	3
86	-20	0.000145833	10	-9.69792	3
87	-10	-0.000145833	-10	-22.0208	3
88	0	-0.000270833	-20	-23.1146	3
89	0	0	0	-7.72917	3
90	20	0.000270833	20	20.4896	3
91	-20	-0.000270833	-20	-24.8646	3
92	10	-0.000270833	-20	-11.0104	3
93	10	-0.000145833	-10	0.291667	3
94	20	0.000270833	20	23.1875	3
95	-10	0.000270833	20	-1.60417	3
96	-20	0	0	-9.69792	3
97	-20	-0.000145833	-10	-21.6562	3
98	-20	0.000270833	20	-8.53125	3
99	-10	0.000145833	10	-0.4375	3
100	-10	-0.000145833	-10	-10.6458	3
101	10	0.000270833	20	12.5417	3
102	-10	0.000145833	10	0.875	3
103	0	-0.000145833	-10	-22.6771	3
104	0	-0.000270833	-20	-22.6042	3
105	-10	0	0	-10.3542	3
106	-20	0.000145833	10	-0.4375	3
107	0	-0.000145833	-10	-11.9583	3
108	20	0.000270833	20	22.0208	3
109	20	0	0	3.57292	3
110	-10	-0.000270833	-20	-22.9688	3
111	10	0.000270833	20	11.3021	3
112	0	0.000145833	10	0.291667	3
113	-10	-0.000270833	-20	-19.7604	3
114	-20	-0.000145833	-10	-21.5833	3
115	20	0.000145833	10	16.625	3
116	0	0.000145833	10	-0.510417	3
117	-20	0.000270833	20	-10.3542	3
118	10	0.000145833	10	8.96875	3
119	10	0	0	-2.04167	3
120	-20	-0.000270833	-20	-25.1562	3
121	-10	-0.000270833	-20	-23.1875	3
122	10	0	0	-0.875	3
123	-10	0	0	-10.2812	3
124	10	0.000270833	20	9.40625	3
125	10	-0.000270833	-20	-11.0104	3
1	10	-0.00025	-20	-21.0729	2
2	-20	0	0	-8.60417	2
3	10	-0.00025	-20	-18.3021	2
4	0	0.000125	10	7.29167	2
5	-20	0	0	-9.55208	2
6	-20	0.000125	10	-7.875	2
7	20	-0.00025	-20	-0.583333	2
8	-20	0.00025	20	10.9375	2
9	-20	0.000125	10	-7.36458	2
10	0	0.00025	20	7.80208	2
11	10	-0.000125	-10	-9.77083	2
12	-20	-0.00025	-20	-17.7188	2
13	0	0.00025	20	7.14583	2
14	10	0.00025	20	18.8854	2
15	0	-0.000125	-10	-7.14583	2
16	10	0	0	6.92708	2
17	-20	0.00025	20	16.9896	2
18	10	-0.000125	-10	-8.82292	2
19	0	0.000125	10	6.34375	2
20	10	0.000125	10	14.875	2
21	-10	0	0	-8.45833	2
22	20	-0.00025	-20	-19.7604	2
23	-20	-0.00025	-20	-21.0729	2
24	0	0	0	-7.4375	2
25	0	-0.000125	-10	-8.75	2
26	0	0	0	-0.21875	2
27	0	0.000125	10	6.70833	2
28	20	0.00025	20	17.4271	2
29	20	0.00025	20	18.8854	2
30	10	0	0	6.34375	2
31	0	-0.000125	-10	-8.75	2
32	0	-0.00025	-20	-14.9479	2
33	-10	0	0	-5.10417	2
34	-10	0.00025	20	7.58333	2
35	0	-0.000125	-10	-5.90625	2
36	20	-0.00025	-20	-14.7292	2
37	-10	-0.000125	-10	-8.23958	2
38	-20	-0.00025	-20	-18.7396	2
39	10	0.000125	10	7.80208	2
40	0	-0.000125	-10	-7.29167	2
41	-20	0.000125	10	5.54167	2
42	0	-0.00025	-20	-17.8646	2
43	10	-0.00025	-20	-6.27083	2
44	10	0	0	0.802083	2
45	-20	-0.000125	-10	-19.6146	2
46	10	-0.00025	-20	-6.41667	2
47	-10	0.00025	20	7.07292	2
48	0	0.00025	20	17.7917	2
49	10	0	0	5.32292	2
50	-10	0.00025	20	-0.802083	2
51	0	0.00025	20	8.38542	2
52	-10	0.000125	10	-7.875	2
53	20	0.00025	20	20.7083	2
54	20	-0.00025	-20	-9.11458	2
55	-20	0.000125	10	0.0729167	2
56	0	0	0	-7.51042	2
57	20	-0.000125	-10	-19.6146	2
58	-10	-0.00025	-20	-19.3229	2
59	20	-0.000125	-10	-7.72917	2
60	-10	0	0	-0.583333	2
61	-10	-0.000125	-10	-7.94792	2
62	20	0.000125	10	8.82292	2
63	10	-0.000125	-10	-8.75	2
64	20	-0.000125	-10	-8.45833	2
65	-10	0.000125	10	-0.364583	2
66	-10	0.000125	10	0.510417	2
67	-20	0	0	-10.5	2
68	-20	-0.000125	-10	-19.3958	2
69	-10	0.000125	10	-8.16667	2
70	-10	-0.00025	-20	-19.4688	2
71	20	-0.000125	-10	9.26042	2
72	20	0	0	10.1354	2
73	10	0.000125	10	9.91667	2
74	0	-0.00025	-20	-16.4792	2
75	-20	-0.000125	-10	-19.8333	2
76	-10	0.00025	20	0.21875	2
77	20	0	0	9.11458	2
78	-10	0.00025	20	10.8646	2
79	-10	-0.00025	-20	-18.8125	2
80	20	0.000125	10	20.125	2
81	-10	-0.000125	-10	-8.23958	2
82	20	0	0	9.84375	2
83	10	0.000125	10	8.82292	2
84	0	0.000125	10	0.729167	2
85	0	0	0	-7.65625	2
86	20	-0.00025	-20	-18.7396	2
87	10	-0.000125	-10	-6.19792	2
88	10	0.00025	20	7.51042	2
89	-20	0.00025	20	0.802083	2
90	10	0.000125	10	6.125	2
91	-20	-0.000125	-10	-20.2708	2
92	20	0.00025	20	19.1771	2
93	20	-0.000125	-10	-0.21875	2
94	-20	-0.00025	-20	-19.7604	2
95	-10	-0.000125	-10	-9.40625	2
96	-10	-0.00025	-20	-17.5	2
97	0	0	0	1.09375	2
98	20	0	0	8.67708	2
99	10	-0.000125	-10	0.510417	2
100	-20	-0.00025	-20	-18.6667	2
101	0	0.000125	10	6.27083	2
102	-10	0	0	-0.729167	2
103	-10	0.000125	10	-8.53125	2
104	0	-0.00025	-20	-20.2708	2
105	0	0.00025	20	7.80208	2
106	20	0	0	0.510417	2
107	10	0.00025	20	19.8333	2
108	20	0.000125	10	6.41667	2
109	-20	0	0	-12.6146	2
110	-10	-0.000125	-10	-20.125	2
111	20	0.000125	10	6.48958	2
112	10	0	0	-0.21875	2
113	-10	0	0	-8.82292	2
114	20	0.000125	10	8.60417	2
115	-10	-0.00025	-20	-15.4583	2
116	-20	0.000125	10	-7.94792	2
117	-20	0.00025	20	0.510417	2
118	-20	-0.000125	-10	-12.0312	2
119	-20	0	0	-11.4479	2
120	10	0.00025	20	8.16667	2
121	20	0.00025	20	21.2917	2
122	-20	0.00025	20	-9.69792	2
123	10	0.00025	20	8.45833	2
124	0	-0.00025	-20	-22.6771	2
125	10	-0.00025	-20	-21.0729	2
1	-10	0.000125	10	-0.0729167	4
2	0	-0.000125	-10	-10.7917	4
3	-20	0.00025	20	1.16667	4
4	10	-0.000125	-10	-12.5417	4
5	-20	0.000125	10	-0.729167	4
6	-20	0.00025	20	0.145833	4
7	-20	0	0	-19.1042	4
8	-20	0.000125	10	-10.7188	4
9	-10	0	0	-21.1458	4
10	0	-0.000125	-10	-21.5104	4
11	0	0.000125	10	0.291667	4
12	0	0.00025	20	7.51042	4
13	10	0.00025	20	20.4896	4
14	-20	-0.000125	-10	-18.9583	4
15	-10	-0.000125	-10	-18.2292	4
16	20	0	0	9.625	4
17	20	0	0	7.51042	4
18	20	0.000125	10	7.36458	4
19	20	0	0	7.07292	4
20	0	-0.000125	-10	-17.7188	4
21	-10	0	0	-18.3021	4
22	-20	-0.000125	-10	-25.8125	4
23	0	0	0	-0.729167	4
24	20	-0.00025	-20	-16.5521	4
25	-10	0.00025	20	0.4375	4
26	0	0.00025	20	8.09375	4
27	-10	-0.000125	-10	-19.1042	4
28	20	0.00025	20	20.1979	4
29	0	0.000125	10	7.29167	4
30	-20	0.000125	10	-9.11458	4
31	10	0.000125	10	7.36458	4
32	-10	0.00025	20	-13.2708	4
33	0	0	0	-11.1562	4
34	-10	-0.00025	-20	-21.2917	4
35	10	0.00025	20	16.4062	4
36	10	0.00025	20	9.98958	4
37	-10	-0.000125	-10	-18.9583	4
38	0	-0.00025	-20	-11.8125	4
39	0	0.00025	20	8.82292	4
40	20	0.00025	20	18.2292	4
41	10	-0.000125	-10	-8.23958	4
42	-10	-0.00025	-20	-19.9792	4
43	20	-0.000125	-10	-9.47917	4
44	10	0	0	-0.4375	4
45	20	-0.000125	-10	0.583333	4
46	10	0.000125	10	8.45833	4
47	0	-0.00025	-20	-9.55208	4
48	-20	-0.000125	-10	-19.9792	4
49	20	-0.000125	-10	6.27083	4
50	0	0	0	1.09375	4
51	-10	0.000125	10	-9.40625	4
52	10	0.00025	20	10.5	4
53	20	-0.00025	-20	-10.4271	4
54	20	0.000125	10	3.9375	4
55	10	0	0	0.291667	4
56	10	0	0	-0.0729167	4
57	0	0.00025	20	9.69792	4
58	-10	-0.00025	-20	-19.6146	4
59	-20	0.000125	10	-9.33333	4
60	20	0.000125	10	17.9375	4
61	-10	-0.00025	-20	-20.8542	4
62	0	-0.00025	-20	-20.6354	4
63	-10	0	0	-4.375	4
64	20	-0.00025	-20	13.8542	4
65	10	-0.00025	-20	-9.11458	4
66	10	0.000125	10	21.8021	4
67	0	0	0	-1.02083	4
68	0	-0.000125	-10	-8.53125	4
69	-20	0.00025	20	-18.7396	4
70	-20	-0.00025	-20	-22.9688	4
71	10	-0.00025	-20	-8.60417	4
72	20	0	0	12.6146	4
73	-20	0	0	-15.4583	4
74	-10	0.000125	10	-8.45833	4
75	-10	0.000125	10	-11.7396	4
76	-10	0	0	-22.1667	4
77	-20	-0.00025	-20	-28.5833	4
78	10	0.00025	20	23.6979	4
79	20	-0.000125	-10	11.9583	4
80	-10	-0.000125	-10	-13.9271	4
81	0	0.000125	10	3.35417	4
82	10	-0.000125	-10	-12.7604	4
83	-20	0.00025	20	-15.6042	4
84	-10	0.000125	10	-15.0208	4
85	10	0	0	12.1771	4
86	20	-0.000125	-10	19.1042	4
87	-10	0	0	-18.4479	4
88	10	0.000125	10	14.1458	4
89	-20	-0.00025	-20	-22.6771	4
90	0	-0.000125	-10	-9.26042	4
91	10	-0.00025	-20	11.4479	4
92	-10	-0.000125	-10	-14.2188	4
93	20	-0.00025	-20	24.2812	4
94	-20	-0.00025	-20	-24.2812	4
95	20	0	0	25.2292	4
96	10	0	0	0.291667	4
97	-10	0.00025	20	18.1562	4
98	-20	-0.00025	-20	-29.75	4
99	10	-0.00025	-20	-11.375	4
100	-20	0	0	-12.3229	4
101	-20	0	0	-12.0312	4
102	0	-0.00025	-20	-21.6562	4
103	-10	0.00025	20	-0.21875	4
104	-10	0.00025	20	0.4375	4
105	20	0.000125	10	21.8021	4
106	0	0	0	-0.65625	4
107	20	0.00025	20	22.3854	4
108	0	-0.00025	-20	-18.5208	4
109	-20	-0.000125	-10	-9.91667	4
110	10	-0.000125	-10	-0.729167	4
111	20	0.00025	20	22.8958	4
112	20	0.000125	10	21.4375	4
113	0	0.00025	20	8.89583	4
114	20	-0.00025	-20	5.83333	4
115	10	-0.00025	-20	-0.729167	4
116	20	0.00025	20	19.9792	4
117	-10	-0.00025	-20	-11.0104	4
118	-20	0	0	-4.52083	4
119	10	-0.000125	-10	-0.364583	4
120	0	0.000125	10	0.0729167	4
121	10	0.000125	10	7.51042	4
122	-20	0.00025	20	-8.45833	4
123	-20	0.000125	10	-7.72917	4
124	-20	-0.000125	-10	-20.3438	4
125	0	0.000125	10	2.1875	4
1	-20	0.000125	-10	-9.625	1
2	0	-0.000125	10	10.1354	1
3	20	-0.000125	10	21.5104	1
4	-20	-0.000125	10	6.125	1
5	-10	-0.000125	10	4.15625	1
6	-10	-0.000125	10	8.89583	1
7	10	-0.000229167	20	20.8542	1
8	0	0.000229167	-20	-7.65625	1
9	0	0	0	-0.291667	1
10	-20	0	0	-8.60417	1
11	20	-0.000125	10	20.3438	1
12	10	0.000229167	-20	0.65625	1
13	-20	-0.000229167	20	10.9375	1
14	20	0.000125	-10	8.60417	1
15	20	0.000125	-10	9.625	1
16	-20	0	0	-9.33333	1
17	10	0.000125	-10	-0.4375	1
18	10	-0.000125	10	19.4688	1
19	-20	0	0	-6.41667	1
20	-20	0.000125	-10	-9.11458	1
21	-20	-0.000125	10	11.8125	1
22	10	-0.000125	10	20.4167	1
23	20	0	0	7.875	1
24	0	0	0	0.21875	1
25	20	0	0	9.47917	1
26	0	-0.000229167	20	19.5417	1
27	10	-0.000229167	20	18.0104	1
28	10	-0.000229167	20	20.5625	1
29	-20	0.000125	-10	-20.4896	1
30	20	0	0	10.5	1
31	0	-0.000125	10	8.38542	1
32	20	0	0	12.3958	1
33	-10	0	0	-8.02083	1
34	-10	-0.000125	10	-1.09375	1
35	10	0	0	10.3542	1
36	10	-0.000125	10	21	1
37	10	-0.000125	10	18.7396	1
38	0	-0.000125	10	16.8438	1
39	20	0.000125	-10	8.23958	1
40	-10	-0.000229167	20	20.4896	1
41	0	0	0	0.364583	1
42	-20	0.000125	-10	-18.8854	1
43	20	-0.000229167	20	21.1458	1
44	0	-0.000229167	20	19.1042	1
45	0	0.000229167	-20	-8.60417	1
46	10	-0.000125	10	11.5208	1
47	-20	0.000229167	-20	-21.5833	1
48	10	-0.000229167	20	17.2812	1
49	20	0.000125	-10	10.2812	1
50	-10	0.000229167	-20	-10.2083	1
51	-10	0.000229167	-20	-12.5417	1
52	-20	-0.000125	10	8.89583	1
53	10	0	0	-0.291667	1
54	0	0.000125	-10	0.0729167	1
55	10	0	0	9.55208	1
56	-20	0.000229167	-20	-10.2812	1
57	-20	-0.000229167	20	18.7396	1
58	-10	0	0	1.23958	1
59	0	-0.000229167	20	17.7917	1
60	0	-0.000125	10	9.98958	1
61	-20	0.000229167	-20	-10.7188	1
62	20	0.000125	-10	8.60417	1
63	-20	-0.000229167	20	16.5521	1
64	10	-0.000229167	20	19.6875	1
65	-20	0.000229167	-20	-16.4792	1
66	10	0.000125	-10	0.65625	1
67	-10	-0.000229167	20	9.98958	1
68	-10	0.000125	-10	-8.75	1
69	0	0	0	8.75	1
70	-10	0.000229167	-20	-19.6875	1
71	-10	0	0	-0.291667	1
72	-20	0.000229167	-20	-11.5208	1
73	0	-0.000229167	20	9.40625	1
74	-10	0.000125	-10	-0.145833	1
75	20	0.000229167	-20	-0.0729167	1
76	10	0	0	11.1562	1
77	20	-0.000229167	20	20.4896	1
78	10	0.000125	-10	9.55208	1
79	0	0.000125	-10	-0.510417	1
80	-20	0	0	-8.3125	1
81	20	0.000229167	-20	8.09375	1
82	10	0.000229167	-20	-0.291667	1
83	-10	0.000125	-10	-10.5729	1
84	20	0	0	9.91667	1
85	20	-0.000125	10	22.4583	1
86	-20	-0.000229167	20	10.3542	1
87	-10	0.000125	-10	-5.6875	1
88	10	0.000229167	-20	7.875	1
89	10	0.000229167	-20	-1.96875	1
90	10	0.000125	-10	0.4375	1
91	-10	0.000229167	-20	-21.2917	1
92	-10	0.000125	-10	-8.09375	1
93	-20	-0.000125	10	15.8229	1
94	-10	0.000229167	-20	-8.16667	1
95	20	-0.000125	10	22.6771	1
96	10	0	0	8.60417	1
97	20	0.000229167	-20	-0.947917	1
98	20	-0.000229167	20	20.3438	1
99	20	0.000229167	-20	10.0625	1
100	20	0.000229167	-20	12.25	1
101	-20	0.000125	-10	-11.2292	1
102	-10	-0.000125	10	9.33333	1
103	20	-0.000229167	20	21	1
104	0	-0.000125	10	10.2812	1
105	0	0.000229167	-20	-0.583333	1
106	0	-0.000229167	20	11.5938	1
107	0	0	0	1.38542	1
108	10	0.000229167	-20	-10.3542	1
109	-10	-0.000125	10	8.45833	1
110	0	0.000229167	-20	-10.4271	1
111	-10	0	0	-0.21875	1
112	-20	-0.000229167	20	19.4688	1
113	0	0.000125	-10	0.21875	1
114	0	0.000125	-10	0.0729167	1
115	-20	0	0	-7.4375	1
116	20	-0.000125	10	18.4479	1
117	20	-0.000229167	20	19.6875	1
118	-10	-0.000229167	20	11.3021	1
119	0	0.000229167	-20	-8.75	1
120	10	0.000125	-10	8.53125	1
121	-10	-0.000229167	20	19.3958	1
122	-10	0	0	-0.291667	1
123	-20	-0.000125	10	1.38542	1
124	-10	-0.000229167	20	16.4062	1
125	0	0.000125	-10	-1.23958	1

## Sheet: 6) cueTradeAllpretests_14_PZ
trialNum	ILDangle	ITD	ITDangle	respAngle	runOrder
1	10	0.000125	10	18.5938	2
2	0	-0.00025	-20	-12.7604	2
3	20	0	0	22.6042	2
4	-10	0.000125	10	-19.3229	2
5	20	0.00025	20	31.2083	2
6	20	-0.00025	-20	-13.1979	2
7	10	0	0	-0.65625	2
8	-10	0	0	-29.6771	2
9	-10	-0.00025	-20	-34.125	2
10	-10	-0.000125	-10	-25.4479	2
11	10	0	0	16.3333	2
12	-20	0.00025	20	-16.5521	2
13	0	0.00025	20	12.9792	2
14	-10	0.00025	20	1.3125	2
15	20	0.000125	10	26.1042	2
16	0	-0.000125	-10	-8.38542	2
17	10	0.00025	20	33.8333	2
18	0	-0.00025	-20	-14.8021	2
19	0	0.00025	20	19.1042	2
20	-10	0.00025	20	-12.5417	2
21	0	0.000125	10	1.67708	2
22	10	0.00025	20	29.9688	2
23	-10	-0.000125	-10	-30.9896	2
24	-10	0	0	-19.1771	2
25	-20	0.00025	20	-36.75	2
26	20	-0.000125	-10	29.9688	2
27	-20	-0.000125	-10	-35.5104	2
28	0	0.000125	10	8.75	2
29	-10	-0.000125	-10	-30.1875	2
30	-20	0	0	-40.1771	2
31	20	0.00025	20	32.2292	2
32	0	0.000125	10	-0.875	2
33	10	0	0	18.6667	2
34	-20	-0.00025	-20	-33.25	2
35	10	-0.000125	-10	18.6667	2
36	-10	0.000125	10	1.96875	2
37	10	0.000125	10	18.0104	2
38	20	-0.00025	-20	35.2188	2
39	-20	0.00025	20	-24.2812	2
40	0	-0.000125	-10	-20.3438	2
41	20	-0.00025	-20	26.8333	2
42	10	-0.00025	-20	6.85417	2
43	10	-0.000125	-10	9.40625	2
44	0	-0.00025	-20	-19.7604	2
45	20	0.00025	20	34.1979	2
46	10	0.00025	20	23.9896	2
47	10	0.00025	20	17.7188	2
48	10	0	0	10.1354	2
49	-10	-0.000125	-10	-26.0312	2
50	0	0	0	-7.14583	2
51	-20	0	0	-31.1354	2
52	-20	-0.000125	-10	-39.7396	2
53	-20	0.000125	10	-31.2812	2
54	-10	0	0	-20.7812	2
55	20	0	0	35.5833	2
56	0	0.00025	20	19.9792	2
57	20	0	0	28.0729	2
58	-20	0	0	-34.2708	2
59	-20	0.000125	10	-21.1458	2
60	-10	-0.00025	-20	-39.1562	2
61	-10	0	0	-15.0208	2
62	0	-0.00025	-20	-28.1458	2
63	-20	-0.00025	-20	-32.0104	2
64	0	-0.000125	-10	-6.92708	2
65	10	0.00025	20	33.3229	2
66	-20	-0.00025	-20	-40.4688	2
67	10	0	0	26.7604	2
68	0	-0.000125	-10	-7.80208	2
69	20	0.000125	10	23.7708	2
70	20	-0.00025	-20	38.0625	2
71	20	0.000125	10	29.5312	2
72	0	0	0	0.0729167	2
73	-20	-0.000125	-10	-37.9896	2
74	20	0.000125	10	33.5417	2
75	20	0.000125	10	27.8542	2
76	0	0	0	-9.84375	2
77	-20	0	0	-26.6146	2
78	10	-0.00025	-20	-26.3958	2
79	20	0	0	27.1979	2
80	-10	-0.00025	-20	-35.0729	2
81	-10	-0.000125	-10	-29.6771	2
82	-10	0.00025	20	-18.9583	2
83	10	0.000125	10	28.5833	2
84	-20	-0.000125	-10	-33.6146	2
85	20	0	0	29.4583	2
86	-10	0.00025	20	-17.6458	2
87	-10	0.000125	10	-14.3646	2
88	-10	0.000125	10	-11.7396	2
89	-20	0	0	-28	2
90	10	0.000125	10	18.7396	2
91	-10	-0.00025	-20	-25.1562	2
92	-20	-0.00025	-20	-37.625	2
93	20	-0.000125	-10	26.1771	2
94	10	-0.000125	-10	10.2083	2
95	-20	0.00025	20	-15.75	2
96	10	-0.000125	-10	15.8958	2
97	0	0.000125	10	8.53125	2
98	0	0.00025	20	9.77083	2
99	20	-0.000125	-10	26.7604	2
100	10	-0.000125	-10	8.53125	2
101	-20	0.000125	10	-17.7917	2
102	-20	0.000125	10	-16.9167	2
103	0	-0.00025	-20	-28	2
104	-20	0.00025	20	-31.3542	2
105	0	0.00025	20	14.6562	2
106	20	0.00025	20	33.3958	2
107	10	0.000125	10	15.75	2
108	20	-0.000125	-10	34.3438	2
109	-10	-0.00025	-20	-30.625	2
110	0	-0.000125	-10	0.364583	2
111	20	-0.00025	-20	27.1979	2
112	0	0	0	1.82292	2
113	0	0.000125	10	0.802083	2
114	20	0.00025	20	26.1042	2
115	0	0	0	5.76042	2
116	-10	0	0	-18.9583	2
117	-10	0.00025	20	-15.75	2
118	10	-0.00025	-20	21.5833	2
119	20	-0.000125	-10	29.0208	2
120	-20	0.000125	10	-12.6146	2
121	-10	0.000125	10	-7.94792	2
122	-20	-0.00025	-20	-25.1562	2
123	10	-0.00025	-20	11.5208	2
124	10	-0.00025	-20	-8.60417	2
125	-20	-0.000125	-10	-33.1042	2
1	10	0	0	17.2812	1
2	-20	0	0	-20.8542	1
3	20	0.000104167	10	27.7812	1
4	20	-0.000229167	-20	10.6458	1
5	-20	0	0	-25.0104	1
6	0	0	0	-8.38542	1
7	-10	0.000104167	10	-11.5208	1
8	20	0.000229167	20	34.3438	1
9	-20	-0.000104167	-10	-21.1458	1
10	-20	0.000104167	10	-11.5208	1
11	10	-0.000104167	-10	19.8333	1
12	0	-0.000229167	-20	-6.05208	1
13	0	-0.000229167	-20	-18.7396	1
14	-10	-0.000229167	-20	-27.4896	1
15	-20	0	0	-13.3438	1
16	0	-0.000104167	-10	17.9375	1
17	10	-0.000104167	-10	27.0521	1
18	0	0.000104167	10	12.4688	1
19	10	0.000104167	10	15.6771	1
20	-20	0.000229167	20	-14.1458	1
21	20	-0.000229167	-20	27.2708	1
22	10	0.000104167	10	14.5833	1
23	-10	0.000104167	10	11.375	1
24	20	-0.000229167	-20	18.6667	1
25	-10	-0.000229167	-20	-20.1979	1
26	20	-0.000229167	-20	26.6875	1
27	0	0.000104167	10	11.8125	1
28	-10	0.000104167	10	5.03125	1
29	10	0.000229167	20	27.9271	1
30	-10	0.000104167	10	-13.3438	1
31	-20	-0.000104167	-10	-35.6562	1
32	0	0	0	-0.0729167	1
33	10	0.000229167	20	22.9688	1
34	-10	-0.000104167	-10	-16.625	1
35	-20	-0.000104167	-10	-22.5312	1
36	-20	-0.000229167	-20	-32.1562	1
37	-10	0.000229167	20	16.0417	1
38	20	-0.000229167	-20	29.5312	1
39	-10	0.000229167	20	13.125	1
40	10	0	0	18.3021	1
41	20	0	0	22.8958	1
42	0	0.000229167	20	11.5208	1
43	-10	0.000104167	10	-14	1
44	20	0	0	30.1875	1
45	20	0.000104167	10	32.1562	1
46	20	0.000104167	10	29.9688	1
47	10	0	0	14.7292	1
48	10	0	0	16.1875	1
49	-20	0.000104167	10	-29.6042	1
50	-20	0.000229167	20	-21.4375	1
51	20	-0.000104167	-10	32.375	1
52	10	0.000104167	10	20.9271	1
53	0	-0.000104167	-10	-14.2188	1
54	0	0	0	0.65625	1
55	-20	-0.000229167	-20	-35	1
56	-10	0.000229167	20	0.802083	1
57	0	0.000229167	20	22.1667	1
58	-10	0	0	-13.2708	1
59	0	0.000104167	10	15.3854	1
60	-10	-0.000104167	-10	-17.7917	1
61	-20	0.000104167	10	-28.2917	1
62	-10	0	0	-19.8333	1
63	0	0.000104167	10	16.4792	1
64	-10	0.000229167	20	13.2708	1
65	-20	-0.000229167	-20	-34.7812	1
66	0	-0.000229167	-20	10.3542	1
67	-10	-0.000229167	-20	-27.7083	1
68	-20	0.000229167	20	-19.8333	1
69	-20	0.000104167	10	-10.4271	1
70	-20	-0.000229167	-20	-37.9896	1
71	-20	-0.000104167	-10	-19.7604	1
72	10	0.000104167	10	24.8646	1
73	0	-0.000229167	-20	11.3021	1
74	10	-0.000104167	-10	17.2083	1
75	-20	0	0	-10.5729	1
76	0	0.000229167	20	18.6667	1
77	20	0	0	33.3958	1
78	20	-0.000104167	-10	33.25	1
79	0	0.000104167	10	18.3021	1
80	-20	-0.000104167	-10	-25.5938	1
81	0	-0.000104167	-10	-3.9375	1
82	20	0	0	22.4583	1
83	-10	0	0	-10.9375	1
84	20	0.000229167	20	31.2812	1
85	-10	-0.000229167	-20	-20.4167	1
86	-10	-0.000104167	-10	-11.3021	1
87	-10	0	0	-9.11458	1
88	10	0.000229167	20	26.3958	1
89	-10	-0.000104167	-10	-10.6458	1
90	10	-0.000229167	-20	17.1354	1
91	10	-0.000229167	-20	20.1979	1
92	0	0.000229167	20	24.8646	1
93	10	-0.000229167	-20	-20.0521	1
94	10	-0.000229167	-20	20.9271	1
95	-20	-0.000229167	-20	-34.8542	1
96	0	0	0	1.16667	1
97	-10	-0.000104167	-10	-25.5208	1
98	0	0	0	10.0625	1
99	20	-0.000104167	-10	33.8333	1
100	10	0.000229167	20	41.3438	1
101	20	0.000104167	10	41.0521	1
102	-20	0.000229167	20	-23.7708	1
103	20	0.000229167	20	26.4688	1
104	10	0.000229167	20	22.3125	1
105	20	0.000229167	20	31.5729	1
106	-20	0.000229167	20	-19.4688	1
107	0	0.000229167	20	27.2708	1
108	10	-0.000229167	-20	-15.3125	1
109	20	0	0	21.2188	1
110	20	0.000229167	20	27.8542	1
111	20	-0.000104167	-10	12.7604	1
112	-10	-0.000229167	-20	-25.8854	1
113	-10	0.000229167	20	-11.0833	1
114	0	-0.000229167	-20	-21.9479	1
115	10	0.000104167	10	19.8333	1
116	0	-0.000104167	-10	-14.5104	1
117	20	0.000104167	10	32.7396	1
118	-10	0	0	-12.4688	1
119	10	-0.000104167	-10	18.375	1
120	10	-0.000104167	-10	20.8542	1
121	20	-0.000104167	-10	33.6146	1
122	0	-0.000104167	-10	-16.3333	1
123	10	0	0	23.8438	1
124	-20	0	0	-28.4375	1
125	-20	0.000104167	10	-20.8542	1
1	20	0.000229167	20	29.0208	3
2	NaN	NaN	NaN	NaN	3
3	0	-0.000229167	-20	-21.1458	3
4	0	0.000104167	10	10.2812	3
5	-10	0	0	-13.1979	3
6	-10	0	0	-12.3958	3
7	20	0	0	23.5521	3
8	10	-0.000104167	-10	10.8646	3
9	0	-0.000229167	-20	-11.0104	3
10	10	0.000104167	10	15.3854	3
11	-10	0	0	-10.7917	3
12	-20	0	0	-21.2917	3
13	-10	-0.000229167	-20	-29.6042	3
14	20	0	0	23.9896	3
15	0	0.000229167	20	17.7188	3
16	10	0	0	8.67708	3
17	-20	-0.000104167	-10	-24.0625	3
18	0	0.000229167	20	18.0833	3
19	-20	0.000229167	20	-10.5729	3
20	-10	0.000229167	20	-6.92708	3
21	-10	0.000104167	10	-7.07292	3
22	10	-0.000229167	-20	-25.7396	3
23	-10	0.000229167	20	-10.1354	3
24	0	0	0	-0.4375	3
25	10	0	0	11.8125	3
26	0	0	0	1.60417	3
27	0	-0.000229167	-20	-17.9375	3
28	-20	-0.000229167	-20	-29.3854	3
29	0	0	0	-4.44792	3
30	0	-0.000104167	-10	-3.9375	3
31	-20	0.000104167	10	-16.625	3
32	10	0.000104167	10	22.0938	3
33	20	-0.000104167	-10	-30.3333	3
34	20	-0.000104167	-10	23.1875	3
35	-20	-0.000229167	-20	-27.8542	3
36	20	0.000104167	10	29.3854	3
37	0	-0.000229167	-20	-17.2083	3
38	20	0.000104167	10	29.4583	3
39	0	-0.000104167	-10	-12.8333	3
40	10	0.000104167	10	18.6667	3
41	-20	0.000104167	10	-20.6354	3
42	-20	-0.000104167	-10	-24.9375	3
43	20	-0.000104167	-10	25.0833	3
44	20	0	0	22.75	3
45	10	0.000104167	10	11.7396	3
46	-10	0.000229167	20	-15.2396	3
47	-10	-0.000229167	-20	-18.2292	3
48	-10	-0.000229167	-20	-18.8854	3
49	-20	0	0	-9.625	3
50	20	-0.000229167	-20	20.4896	3
51	-20	0.000229167	20	11.1562	3
52	0	-0.000104167	-10	3.35417	3
53	-10	0.000104167	10	-2.625	3
54	0	0.000229167	20	17.5	3
55	-10	-0.000104167	-10	-14.9479	3
56	-20	0.000229167	20	-15.1667	3
57	-10	0.000229167	20	-1.09375	3
58	0	0.000229167	20	18.4479	3
59	-20	0	0	-13.5625	3
60	0	-0.000104167	-10	-1.53125	3
61	20	0.000229167	20	28.1458	3
62	-20	0.000104167	10	-17.7917	3
63	-10	0.000229167	20	-8.60417	3
64	20	0.000104167	10	22.75	3
65	0	0.000104167	10	0.510417	3
66	10	0.000229167	20	25.6667	3
67	-10	0	0	-10.8646	3
68	-10	-0.000104167	-10	-10.4271	3
69	10	0.000104167	10	16.9167	3
70	-10	-0.000104167	-10	-11.0833	3
71	10	0.000229167	20	21	3
72	10	-0.000229167	-20	12.1771	3
73	-10	-0.000104167	-10	-14.2188	3
74	-10	-0.000229167	-20	-20.0521	3
75	0	0.000104167	10	6.85417	3
76	10	-0.000229167	-20	20.4896	3
77	-20	0	0	-20.2708	3
78	-10	0.000104167	10	-14	3
79	20	0.000104167	10	23.6979	3
80	-10	-0.000104167	-10	-9.40625	3
81	10	0.000229167	20	23.8438	3
82	0	-0.000229167	-20	-12.8333	3
83	-20	0	0	-21.9479	3
84	-20	-0.000229167	-20	-31.5729	3
85	10	0	0	22.8958	3
86	0	0	0	6.48958	3
87	20	0.000229167	20	32.6667	3
88	20	-0.000104167	-10	26.5417	3
89	20	0	0	24.7917	3
90	0	0.000104167	10	13.9271	3
91	-20	-0.000104167	-10	-17.2083	3
92	10	-0.000104167	-10	10.5729	3
93	-20	-0.000229167	-20	-16.9167	3
94	-20	0.000229167	20	-18.3021	3
95	20	-0.000229167	-20	24.7917	3
96	10	0	0	14.5833	3
97	20	0.000229167	20	27.6354	3
98	20	-0.000229167	-20	26.6875	3
99	-20	0.000229167	20	-19.4688	3
100	10	-0.000104167	-10	-0.947917	3
101	10	0.000229167	20	12.5417	3
102	0	-0.000104167	-10	1.3125	3
103	-20	-0.000229167	-20	-22.6771	3
104	-20	-0.000104167	-10	-16.1875	3
105	20	-0.000104167	-10	19.3229	3
106	10	-0.000104167	-10	12.7604	3
107	-20	0.000104167	10	-11.2292	3
108	-10	0.000104167	10	-3.20833	3
109	20	-0.000229167	-20	27.0521	3
110	10	-0.000229167	-20	6.19792	3
111	0	0.000104167	10	4.66667	3
112	0	0	0	-0.145833	3
113	-20	-0.000104167	-10	-18.4479	3
114	10	0	0	11.375	3
115	20	-0.000229167	-20	22.5312	3
116	-10	0	0	-8.96875	3
117	10	-0.000229167	-20	2.04167	3
118	-10	0.000104167	10	-1.67708	3
119	10	-0.000104167	-10	11.2292	3
120	0	0.000229167	20	13.5625	3
121	-10	-0.000229167	-20	-18.0833	3
122	20	0.000104167	10	23.8438	3
123	10	0.000229167	20	19.1042	3
124	20	0	0	27.3438	3
125	-20	0.000104167	10	-15.8958	3
1	-20	-0.000270833	-20	-22.4583	4
2	NaN	NaN	NaN	NaN	4
3	20	-0.000270833	-20	24.2083	4
4	0	0	0	0.0729167	4
5	-10	-0.000145833	-10	-17.2083	4
6	-10	0	0	-11.2292	4
7	0	-0.000145833	-10	-11.0104	4
8	-10	0	0	-9.47917	4
9	-20	0.000270833	20	9.1875	4
10	20	0	0	24.0625	4
11	20	0.000145833	10	31.1354	4
12	0	-0.000145833	-10	-7.21875	4
13	-10	0	0	-9.77083	4
14	-20	-0.000270833	-20	-22.0938	4
15	20	-0.000145833	-10	23.9896	4
16	10	-0.000145833	-10	16.9896	4
17	10	0.000270833	20	26.1042	4
18	-10	0.000270833	20	13.8542	4
19	10	-0.000145833	-10	10.5729	4
20	10	0	0	18.8854	4
21	20	-0.000145833	-10	19.1771	4
22	20	-0.000270833	-20	21.4375	4
23	-20	0.000145833	10	-15.9688	4
24	0	0	0	4.15625	4
25	0	-0.000145833	-10	-0.802083	4
26	10	0.000145833	10	15.2396	4
27	20	-0.000270833	-20	25.1562	4
28	0	0.000270833	20	16.6979	4
29	0	-0.000270833	-20	-9.84375	4
30	20	0	0	21.3646	4
31	0	0.000145833	10	8.60417	4
32	20	-0.000145833	-10	23.4792	4
33	-20	0	0	-13.2708	4
34	-10	-0.000270833	-20	-14.875	4
35	-10	0.000145833	10	-6.48958	4
36	20	0.000270833	20	26.0312	4
37	-20	0.000270833	20	-10.5	4
38	-20	-0.000145833	-10	-20.6354	4
39	0	-0.000270833	-20	-19.9062	4
40	10	0	0	14.7292	4
41	10	-0.000270833	-20	-4.73958	4
42	-10	-0.000270833	-20	-10.2812	4
43	-10	0	0	-4.30208	4
44	-20	0.000270833	20	-11.0833	4
45	-20	-0.000145833	-10	-7.14583	4
46	10	-0.000145833	-10	13.5625	4
47	10	-0.000270833	-20	19.3958	4
48	0	0.000270833	20	17.4271	4
49	10	-0.000145833	-10	16.5521	4
50	0	0.000270833	20	21.5833	4
51	-20	0	0	-11.8125	4
52	-10	0.000145833	10	-3.0625	4
53	20	0.000145833	10	25.2292	4
54	-10	0.000145833	10	7.36458	4
55	0	0.000145833	10	12.0312	4
56	-10	0.000145833	10	1.53125	4
57	-20	-0.000270833	-20	-16.8438	4
58	20	-0.000270833	-20	23.1875	4
59	0	0.000145833	10	13.4896	4
60	20	-0.000145833	-10	26.9792	4
61	-10	0.000270833	20	9.33333	4
62	0	-0.000270833	-20	-8.45833	4
63	-10	0.000270833	20	7.07292	4
64	0	-0.000145833	-10	-9.47917	4
65	10	0	0	11.2292	4
66	10	-0.000270833	-20	-11.8125	4
67	-20	0.000145833	10	-15.9688	4
68	-10	-0.000145833	-10	-8.96875	4
69	-20	0	0	-8.89583	4
70	0	-0.000270833	-20	13.8542	4
71	20	-0.000270833	-20	25.5938	4
72	20	0	0	23.1146	4
73	10	0.000145833	10	-12.6146	4
74	-10	0.000145833	10	-6.27083	4
75	-10	-0.000145833	-10	-18.375	4
76	0	0.000145833	10	9.11458	4
77	-20	0.000145833	10	-11.7396	4
78	10	-0.000270833	-20	14.7292	4
79	10	0.000270833	20	25.9583	4
80	-20	-0.000145833	-10	-12.4688	4
81	10	-0.000145833	-10	24.7917	4
82	-20	0.000270833	20	-21.0729	4
83	20	0	0	26.3958	4
84	0	0	0	14.5104	4
85	20	0.000145833	10	27.9271	4
86	-10	-0.000270833	-20	-24.8646	4
87	0	-0.000145833	-10	-13.4896	4
88	20	0.000270833	20	28.9479	4
89	0	0.000145833	10	8.89583	4
90	20	0.000270833	20	31.7188	4
91	0	0	0	-4.95833	4
92	-20	-0.000270833	-20	-24.0625	4
93	-10	-0.000270833	-20	-21.2188	4
94	-10	0.000270833	20	-6.5625	4
95	20	0.000145833	10	19.3229	4
96	10	0	0	11.4479	4
97	-20	0.000270833	20	-12.6146	4
98	10	0.000270833	20	20.2708	4
99	10	-0.000270833	-20	4.52083	4
100	-10	-0.000145833	-10	-7.58333	4
101	10	0.000270833	20	17.7188	4
102	-20	-0.000145833	-10	-17.9375	4
103	-20	0.000145833	10	-12.6875	4
104	20	0.000145833	10	19.8333	4
105	0	0	0	6.70833	4
106	-10	-0.000145833	-10	-14.9479	4
107	10	0	0	18.7396	4
108	-20	0	0	-9.04167	4
109	-20	0	0	-11.0833	4
110	20	0	0	20.3438	4
111	0	0.000270833	20	16.1146	4
112	-20	-0.000145833	-10	-20.8542	4
113	-10	0	0	-11.6667	4
114	10	0.000145833	10	20.8542	4
115	10	0.000145833	10	20.4896	4
116	-20	0.000145833	10	-11.6667	4
117	10	0.000145833	10	27.3438	4
118	-10	-0.000270833	-20	-19.8333	4
119	20	-0.000145833	-10	21.5104	4
120	0	0.000270833	20	18.0104	4
121	10	0.000270833	20	29.2396	4
122	-10	0.000270833	20	-6.70833	4
123	0	-0.000270833	-20	-14.5104	4
124	20	0.000270833	20	29.2396	4
125	20	0.000270833	20	33.25	4

## Sheet: 7) allTestData
group	subject	experiment	prePost	trialNum	ILDangle	ITD	ITDangle	respAngle
1	1	1	2	1	-20	-6.25e-05	-10	-12.1042
1	1	1	2	2	10	0.000145833	20	21.8021
1	1	1	2	3	NaN	NaN	NaN	NaN
1	1	1	2	4	20	-0.000145833	-20	11.6667
1	1	1	2	5	0	0.000145833	20	18.1562
1	1	1	2	6	-20	0.000145833	20	-15.6042
1	1	1	2	7	20	-0.000145833	-20	19.25
1	1	1	2	8	0	0	0	-7.4375
1	1	1	2	9	-20	6.25e-05	10	-23.0417
1	1	1	2	10	-10	0.000145833	20	-5.6875
1	1	1	2	11	20	-6.25e-05	-10	10.2083
1	1	1	2	12	0	-6.25e-05	-10	-16.9167
1	1	1	2	13	10	-0.000145833	-20	-27.0521
1	1	1	2	14	0	-6.25e-05	-10	-4.22917
1	1	1	2	15	0	-0.000145833	-20	-22.1667
1	1	1	2	16	20	0.000145833	20	21.9479
1	1	1	2	17	-10	6.25e-05	10	-13.7083
1	1	1	2	18	20	0.000145833	20	24.2083
1	1	1	2	19	-20	-0.000145833	-20	-29.2396
1	1	1	2	20	0	6.25e-05	10	-5.97917
1	1	1	2	21	20	0.000145833	20	27.4896
1	1	1	2	22	0	0.000145833	20	9.26042
1	1	1	2	23	0	0	0	-0.510417
1	1	1	2	24	20	0	0	7.94792
1	1	1	2	25	0	-0.000145833	-20	-21.1458
1	1	1	2	26	-10	6.25e-05	10	-5.83333
1	1	1	2	27	-10	0	0	-16.1875
1	1	1	2	28	10	0	0	0.0729167
1	1	1	2	29	-20	6.25e-05	10	-27.3438
1	1	1	2	30	20	-0.000145833	-20	29.0208
1	1	1	2	31	-20	-0.000145833	-20	-26.1042
1	1	1	2	32	10	0.000145833	20	11.5208
1	1	1	2	33	20	0.000145833	20	22.6771
1	1	1	2	34	20	0.000145833	20	16.2604
1	1	1	2	35	0	-0.000145833	-20	-19.25
1	1	1	2	36	10	0	0	-4.88542
1	1	1	2	37	0	6.25e-05	10	-13.9271
1	1	1	2	38	0	-6.25e-05	-10	-25.3021
1	1	1	2	39	0	0.000145833	20	0.364583
1	1	1	2	40	10	0.000145833	20	9.91667
1	1	1	2	41	-10	0.000145833	20	-15.4583
1	1	1	2	42	-20	6.25e-05	10	-29.6771
1	1	1	2	43	-10	-0.000145833	-20	-26.8333
1	1	1	2	44	20	0	0	16.1146
1	1	1	2	45	0	-0.000145833	-20	-26.8333
1	1	1	2	46	0	0	0	-10.3542
1	1	1	2	47	10	0	0	16.0417
1	1	1	2	48	10	0.000145833	20	27.2708
1	1	1	2	49	-10	-0.000145833	-20	-29.1667
1	1	1	2	50	10	-6.25e-05	-10	11.0104
1	1	1	2	51	20	0	0	31.7917
1	1	1	2	52	0	0	0	-9.55208
1	1	1	2	53	10	6.25e-05	10	17.6458
1	1	1	2	54	-20	-6.25e-05	-10	-31.2083
1	1	1	2	55	0	-0.000145833	-20	-19.4688
1	1	1	2	56	-20	-0.000145833	-20	-27.2708
1	1	1	2	57	-20	0	0	-13.7812
1	1	1	2	58	20	-0.000145833	-20	30.1875
1	1	1	2	59	-20	0.000145833	20	-0.291667
1	1	1	2	60	10	-6.25e-05	-10	11.5938
1	1	1	2	61	-20	0.000145833	20	-14.3646
1	1	1	2	62	-10	6.25e-05	10	-7.51042
1	1	1	2	63	10	-0.000145833	-20	0.802083
1	1	1	2	64	0	0.000145833	20	14.7292
1	1	1	2	65	-10	0	0	-15.6771
1	1	1	2	66	-10	6.25e-05	10	-21.0729
1	1	1	2	67	10	6.25e-05	10	26.9062
1	1	1	2	68	-20	-0.000145833	-20	-28.5833
1	1	1	2	69	20	0	0	27.3438
1	1	1	2	70	-20	0	0	-17.8646
1	1	1	2	71	-10	-6.25e-05	-10	-10.5729
1	1	1	2	72	20	6.25e-05	10	22.0208
1	1	1	2	73	-10	-0.000145833	-20	12.4688
1	1	1	2	74	0	6.25e-05	10	12.3958
1	1	1	2	75	-10	0	0	-0.65625
1	1	1	2	76	10	-0.000145833	-20	11.8125
1	1	1	2	77	-10	-6.25e-05	-10	-9.84375
1	1	1	2	78	-20	6.25e-05	10	22.5312
1	1	1	2	79	-10	0	0	10.0625
1	1	1	2	80	-10	-6.25e-05	-10	28.5104
1	1	1	2	81	20	0	0	25.5208
1	1	1	2	82	20	6.25e-05	10	35.3646
1	1	1	2	83	-10	-0.000145833	-20	7.07292
1	1	1	2	84	20	-6.25e-05	-10	21.9479
1	1	1	2	85	-20	0	0	-15.75
1	1	1	2	86	-20	0	0	-7
1	1	1	2	87	-20	0	0	-24.5
1	1	1	2	88	0	0	0	12.3229
1	1	1	2	89	-10	-0.000145833	-20	-26.7604
1	1	1	2	90	10	-0.000145833	-20	-9.04167
1	1	1	2	91	-10	0	0	9.98958
1	1	1	2	92	-10	-6.25e-05	-10	-21.8021
1	1	1	2	93	20	-0.000145833	-20	21.2917
1	1	1	2	94	-20	-6.25e-05	-10	8.75
1	1	1	2	95	-10	0.000145833	20	20.4167
1	1	1	2	96	10	-6.25e-05	-10	9.1875
1	1	1	2	97	10	0	0	26.4688
1	1	1	2	98	20	-6.25e-05	-10	17.6458
1	1	1	2	99	20	-6.25e-05	-10	25.8125
1	1	1	2	100	20	6.25e-05	10	25.1562
1	1	1	2	101	-10	-6.25e-05	-10	3.71875
1	1	1	2	102	0	0.000145833	20	17.2083
1	1	1	2	103	-20	-0.000145833	-20	-21.6562
1	1	1	2	104	10	6.25e-05	10	0.729167
1	1	1	2	105	10	0	0	13.8542
1	1	1	2	106	-10	0.000145833	20	22.6042
1	1	1	2	107	-10	0.000145833	20	-10.8646
1	1	1	2	108	-10	6.25e-05	10	-15.1667
1	1	1	2	109	10	-6.25e-05	-10	11.3021
1	1	1	2	110	10	-6.25e-05	-10	-11.8854
1	1	1	2	111	20	-6.25e-05	-10	24.3542
1	1	1	2	112	0	-6.25e-05	-10	9.84375
1	1	1	2	113	-20	0.000145833	20	-17.8646
1	1	1	2	114	0	6.25e-05	10	-0.145833
1	1	1	2	115	10	6.25e-05	10	12.25
1	1	1	2	116	-20	-6.25e-05	-10	-23.6979
1	1	1	2	117	10	-0.000145833	-20	-11.5208
1	1	1	2	118	0	-6.25e-05	-10	-21.6562
1	1	1	2	119	-20	0.000145833	20	15.1667
1	1	1	2	120	-20	6.25e-05	10	20.1979
1	1	1	2	121	0	6.25e-05	10	5.25
1	1	1	2	122	20	6.25e-05	10	30.3333
1	1	1	2	123	10	6.25e-05	10	15.2396
1	1	1	2	124	-20	-6.25e-05	-10	-20.0521
1	1	1	2	125	20	6.25e-05	10	23.1875
1	1	1	1	1	-20	-6.25e-05	-10	-17.5729
1	1	1	1	2	10	-6.25e-05	-10	-5.6875
1	1	1	1	3	NaN	NaN	NaN	NaN
1	1	1	1	4	10	-0.000145833	-20	12.1042
1	1	1	1	5	-20	0.000145833	20	-10.5
1	1	1	1	6	-10	0	0	0.802083
1	1	1	1	7	-10	-0.000145833	-20	-19.5417
1	1	1	1	8	0	0	0	-4.59375
1	1	1	1	9	0	0	0	-16.8438
1	1	1	1	10	-10	-0.000145833	-20	-24.8646
1	1	1	1	11	-20	-0.000145833	-20	-25.1562
1	1	1	1	12	10	0.000145833	20	10.0625
1	1	1	1	13	-20	-6.25e-05	-10	-18.0104
1	1	1	1	14	10	-0.000145833	-20	-9.33333
1	1	1	1	15	10	0.000145833	20	17.5729
1	1	1	1	16	-10	6.25e-05	10	-6.78125
1	1	1	1	17	10	-0.000145833	-20	-23.1146
1	1	1	1	18	-20	-6.25e-05	-10	-27.5625
1	1	1	1	19	-10	6.25e-05	10	-10.3542
1	1	1	1	20	10	0	0	10.7917
1	1	1	1	21	20	0	0	23.6979
1	1	1	1	22	0	-0.000145833	-20	-18.0833
1	1	1	1	23	10	0.000145833	20	23.8438
1	1	1	1	24	10	-6.25e-05	-10	10.3542
1	1	1	1	25	20	0	0	27.4896
1	1	1	1	26	20	6.25e-05	10	24.3542
1	1	1	1	27	0	6.25e-05	10	4.30208
1	1	1	1	28	20	6.25e-05	10	22.6042
1	1	1	1	29	-10	-6.25e-05	-10	-14.4375
1	1	1	1	30	0	0	0	10.3542
1	1	1	1	31	-10	-6.25e-05	-10	-19.0312
1	1	1	1	32	-20	6.25e-05	10	-4.52083
1	1	1	1	33	0	0.000145833	20	15.0938
1	1	1	1	34	10	-6.25e-05	-10	3.79167
1	1	1	1	35	0	-0.000145833	-20	-12.3229
1	1	1	1	36	-20	0	0	-22.2396
1	1	1	1	37	10	0	0	19.4688
1	1	1	1	38	20	-0.000145833	-20	25.4479
1	1	1	1	39	-20	6.25e-05	10	-11.0833
1	1	1	1	40	-10	-6.25e-05	-10	-3.57292
1	1	1	1	41	10	-0.000145833	-20	12.1042
1	1	1	1	42	-20	-0.000145833	-20	-24.7188
1	1	1	1	43	-10	-6.25e-05	-10	-16.0417
1	1	1	1	44	-10	-0.000145833	-20	-23.8438
1	1	1	1	45	-10	0	0	2.625
1	1	1	1	46	10	0.000145833	20	19.6146
1	1	1	1	47	20	-6.25e-05	-10	7.875
1	1	1	1	48	-20	0.000145833	20	19.9792
1	1	1	1	49	-10	6.25e-05	10	27.125
1	1	1	1	50	-10	-6.25e-05	-10	11.5938
1	1	1	1	51	10	-0.000145833	-20	4.59375
1	1	1	1	52	-10	0.000145833	20	18.8125
1	1	1	1	53	-10	6.25e-05	10	8.3125
1	1	1	1	54	-20	0	0	-11.3021
1	1	1	1	55	10	-6.25e-05	-10	18.0833
1	1	1	1	56	0	0	0	8.3125
1	1	1	1	57	0	0.000145833	20	7.80208
1	1	1	1	58	0	0.000145833	20	13.4896
1	1	1	1	59	20	-6.25e-05	-10	24.7917
1	1	1	1	60	-10	0.000145833	20	16.5521
1	1	1	1	61	10	0	0	11.7396
1	1	1	1	62	-20	-6.25e-05	-10	-10.8646
1	1	1	1	63	10	0	0	19.6875
1	1	1	1	64	-10	-0.000145833	-20	-19.6146
1	1	1	1	65	10	0.000145833	20	16.9167
1	1	1	1	66	-10	6.25e-05	10	-6.85417
1	1	1	1	67	-20	0.000145833	20	-15.2396
1	1	1	1	68	-20	-0.000145833	-20	-22.6771
1	1	1	1	69	20	-0.000145833	-20	13.9271
1	1	1	1	70	-20	0.000145833	20	-7.58333
1	1	1	1	71	0	0	0	-0.729167
1	1	1	1	72	20	0	0	24.7917
1	1	1	1	73	0	6.25e-05	10	9.69792
1	1	1	1	74	-20	0	0	-16.9167
1	1	1	1	75	20	-6.25e-05	-10	25.8125
1	1	1	1	76	-10	0	0	5.25
1	1	1	1	77	0	-6.25e-05	-10	-2.84375
1	1	1	1	78	0	6.25e-05	10	18.0833
1	1	1	1	79	10	6.25e-05	10	28.3646
1	1	1	1	80	20	0.000145833	20	28
1	1	1	1	81	0	-0.000145833	-20	-21
1	1	1	1	82	20	-6.25e-05	-10	11.3021
1	1	1	1	83	10	0	0	0.947917
1	1	1	1	84	0	-0.000145833	-20	-18.0104
1	1	1	1	85	20	6.25e-05	10	25.7396
1	1	1	1	86	10	6.25e-05	10	13.9271
1	1	1	1	87	0	0.000145833	20	7.875
1	1	1	1	88	20	0.000145833	20	25.0104
1	1	1	1	89	-10	0	0	-8.60417
1	1	1	1	90	-20	6.25e-05	10	-15.4583
1	1	1	1	91	0	-0.000145833	-20	-16.5521
1	1	1	1	92	-20	6.25e-05	10	-24.2083
1	1	1	1	93	20	-6.25e-05	-10	19.1771
1	1	1	1	94	-20	6.25e-05	10	-14.9479
1	1	1	1	95	0	-6.25e-05	-10	-2.84375
1	1	1	1	96	-10	0.000145833	20	9.77083
1	1	1	1	97	20	0.000145833	20	29.4583
1	1	1	1	98	-20	0	0	-21.2917
1	1	1	1	99	0	0.000145833	20	15.8229
1	1	1	1	100	-20	0	0	-27.2708
1	1	1	1	101	20	-0.000145833	-20	19.6146
1	1	1	1	102	-20	-0.000145833	-20	-20.2708
1	1	1	1	103	-10	0.000145833	20	10.4271
1	1	1	1	104	20	0.000145833	20	28.7292
1	1	1	1	105	-20	0.000145833	20	-10.5729
1	1	1	1	106	-10	0	0	-13.125
1	1	1	1	107	-20	-6.25e-05	-10	-25.1562
1	1	1	1	108	20	-0.000145833	-20	21.9479
1	1	1	1	109	20	0.000145833	20	27.4896
1	1	1	1	110	10	6.25e-05	10	4.52083
1	1	1	1	111	0	-6.25e-05	-10	-7.36458
1	1	1	1	112	-10	0.000145833	20	-15.6042
1	1	1	1	113	-20	-0.000145833	-20	-25.2292
1	1	1	1	114	20	0	0	18.7396
1	1	1	1	115	0	6.25e-05	10	9.26042
1	1	1	1	116	0	-6.25e-05	-10	-12.8333
1	1	1	1	117	0	6.25e-05	10	-0.145833
1	1	1	1	118	20	0	0	23.7708
1	1	1	1	119	20	-0.000145833	-20	26.8333
1	1	1	1	120	0	-6.25e-05	-10	10.2812
1	1	1	1	121	20	6.25e-05	10	27.0521
1	1	1	1	122	20	6.25e-05	10	26.8333
1	1	1	1	123	-10	-0.000145833	-20	-24.2083
1	1	1	1	124	10	6.25e-05	10	16.625
1	1	1	1	125	10	6.25e-05	10	9.33333
1	1	2	2	1	0	6.25e-05	10	9.04167
1	1	2	2	2	0	0	0	-2.33333
1	1	2	2	3	NaN	NaN	NaN	NaN
1	1	2	2	4	-20	-6.25e-05	-10	-11.7396
1	1	2	2	5	-20	-0.000125	-20	-23.625
1	1	2	2	6	10	-0.000125	-20	10.9375
1	1	2	2	7	-20	0	0	-9.04167
1	1	2	2	8	-20	-6.25e-05	-10	-7
1	1	2	2	9	0	0.000125	20	10.2812
1	1	2	2	10	-10	0.000125	20	10.3542
1	1	2	2	11	0	0	0	19.0312
1	1	2	2	12	0	0.000125	20	25.8854
1	1	2	2	13	-10	-0.000125	-20	-21.875
1	1	2	2	14	0	6.25e-05	10	-2.84375
1	1	2	2	15	20	0.000125	20	27.7083
1	1	2	2	16	-10	-0.000125	-20	-26.3229
1	1	2	2	17	10	0.000125	20	15.3125
1	1	2	2	18	0	-0.000125	-20	-13.2708
1	1	2	2	19	-20	0.000125	20	-5.10417
1	1	2	2	20	20	-0.000125	-20	32.0104
1	1	2	2	21	0	0.000125	20	11.0833
1	1	2	2	22	-20	6.25e-05	10	-4.8125
1	1	2	2	23	-20	-6.25e-05	-10	-12.1042
1	1	2	2	24	10	0	0	31.0625
1	1	2	2	25	10	-6.25e-05	-10	16.9896
1	1	2	2	26	20	-6.25e-05	-10	27.7083
1	1	2	2	27	20	0	0	31.8646
1	1	2	2	28	-20	6.25e-05	10	5.46875
1	1	2	2	29	-20	0.000125	20	-0.875
1	1	2	2	30	0	-6.25e-05	-10	-0.947917
1	1	2	2	31	-20	6.25e-05	10	-11.2292
1	1	2	2	32	20	0.000125	20	26.25
1	1	2	2	33	20	6.25e-05	10	14.5833
1	1	2	2	34	-20	-6.25e-05	-10	-23.6979
1	1	2	2	35	-20	0.000125	20	0.145833
1	1	2	2	36	10	-0.000125	-20	6.63542
1	1	2	2	37	20	-6.25e-05	-10	18.3021
1	1	2	2	38	10	-6.25e-05	-10	20.4896
1	1	2	2	39	20	-0.000125	-20	31.4271
1	1	2	2	40	-10	-6.25e-05	-10	-13.9271
1	1	2	2	41	10	0	0	0.729167
1	1	2	2	42	10	-6.25e-05	-10	12.1042
1	1	2	2	43	-10	0	0	-12.9792
1	1	2	2	44	-10	0	0	-20.7812
1	1	2	2	45	0	6.25e-05	10	-0.65625
1	1	2	2	46	20	0	0	12.8333
1	1	2	2	47	10	0	0	0.145833
1	1	2	2	48	10	-6.25e-05	-10	-13.3438
1	1	2	2	49	10	-6.25e-05	-10	-25.5208
1	1	2	2	50	0	-0.000125	-20	-21.6562
1	1	2	2	51	10	0	0	11.0104
1	1	2	2	52	10	6.25e-05	10	20.4896
1	1	2	2	53	-10	-0.000125	-20	-13.9271
1	1	2	2	54	10	0.000125	20	11.3021
1	1	2	2	55	20	0.000125	20	25.1562
1	1	2	2	56	20	0	0	16.4792
1	1	2	2	57	10	0.000125	20	16.3333
1	1	2	2	58	-10	-0.000125	-20	-28.2188
1	1	2	2	59	-20	0	0	-9.77083
1	1	2	2	60	-10	0.000125	20	0.0729167
1	1	2	2	61	20	0	0	28.2917
1	1	2	2	62	20	-0.000125	-20	5.46875
1	1	2	2	63	-20	0.000125	20	-2.1875
1	1	2	2	64	20	0	0	29.8229
1	1	2	2	65	10	-0.000125	-20	9.55208
1	1	2	2	66	-20	6.25e-05	10	-13.7083
1	1	2	2	67	-10	6.25e-05	10	-0.21875
1	1	2	2	68	0	-0.000125	-20	-12.9792
1	1	2	2	69	-20	-0.000125	-20	-27.4896
1	1	2	2	70	-10	-0.000125	-20	-16.0417
1	1	2	2	71	-10	6.25e-05	10	-11.5208
1	1	2	2	72	10	0.000125	20	12.3958
1	1	2	2	73	-10	-6.25e-05	-10	-13.125
1	1	2	2	74	-20	0	0	-26.3958
1	1	2	2	75	-10	0.000125	20	1.16667
1	1	2	2	76	10	-0.000125	-20	-10.9375
1	1	2	2	77	0	0.000125	20	12.25
1	1	2	2	78	0	0	0	-0.802083
1	1	2	2	79	10	0	0	12.6875
1	1	2	2	80	-10	-6.25e-05	-10	-13.2708
1	1	2	2	81	0	-6.25e-05	-10	-0.291667
1	1	2	2	82	-10	0	0	-14.8021
1	1	2	2	83	0	6.25e-05	10	0.729167
1	1	2	2	84	10	6.25e-05	10	15.1667
1	1	2	2	85	-10	6.25e-05	10	-21.7292
1	1	2	2	86	10	6.25e-05	10	11.8854
1	1	2	2	87	0	-6.25e-05	-10	-0.729167
1	1	2	2	88	-20	0	0	-25.375
1	1	2	2	89	0	-0.000125	-20	-5.6875
1	1	2	2	90	20	6.25e-05	10	25.375
1	1	2	2	91	20	6.25e-05	10	28.4375
1	1	2	2	92	-20	-0.000125	-20	-26.5417
1	1	2	2	93	-20	-0.000125	-20	-26.7604
1	1	2	2	94	20	-0.000125	-20	17.7188
1	1	2	2	95	-10	0.000125	20	-7.21875
1	1	2	2	96	0	0.000125	20	14.8021
1	1	2	2	97	10	6.25e-05	10	12.3958
1	1	2	2	98	-20	6.25e-05	10	-22.8229
1	1	2	2	99	10	-0.000125	-20	11.2292
1	1	2	2	100	-10	-6.25e-05	-10	-8.89583
1	1	2	2	101	20	0.000125	20	28.2188
1	1	2	2	102	0	0	0	8.75
1	1	2	2	103	-10	0	0	-10.6458
1	1	2	2	104	-10	6.25e-05	10	-1.16667
1	1	2	2	105	-20	-0.000125	-20	-25.0104
1	1	2	2	106	-10	0	0	-14.3646
1	1	2	2	107	-10	0.000125	20	-6.27083
1	1	2	2	108	0	-6.25e-05	-10	-5.25
1	1	2	2	109	10	0.000125	20	11.8854
1	1	2	2	110	20	-0.000125	-20	4.8125
1	1	2	2	111	10	6.25e-05	10	16.2604
1	1	2	2	112	0	-6.25e-05	-10	-1.38542
1	1	2	2	113	-20	0	0	-20.7083
1	1	2	2	114	-20	0.000125	20	-4.01042
1	1	2	2	115	0	-0.000125	-20	-16.9167
1	1	2	2	116	0	6.25e-05	10	0.729167
1	1	2	2	117	20	6.25e-05	10	18.0833
1	1	2	2	118	-10	6.25e-05	10	-10.3542
1	1	2	2	119	20	-6.25e-05	-10	26.9062
1	1	2	2	120	-10	-6.25e-05	-10	-15.4583
1	1	2	2	121	20	6.25e-05	10	25.5938
1	1	2	2	122	20	-6.25e-05	-10	14.2917
1	1	2	2	123	20	-6.25e-05	-10	15.75
1	1	2	2	124	-20	-6.25e-05	-10	-12.8333
1	1	2	2	125	20	0.000125	20	22.3854
1	1	2	1	1	-20	0	0	-15.75
1	1	2	1	2	-10	6.25e-05	10	1.02083
1	1	2	1	3	0	0.000125	20	14.3646
1	1	2	1	4	0	6.25e-05	10	18.5938
1	1	2	1	5	10	0.000125	20	30.5521
1	1	2	1	6	20	0.000125	20	30.9896
1	1	2	1	7	0	0	0	7.51042
1	1	2	1	8	-20	-0.000125	-20	-25.8125
1	1	2	1	9	-20	-6.25e-05	-10	-12.1042
1	1	2	1	10	10	-6.25e-05	-10	8.23958
1	1	2	1	11	20	6.25e-05	10	28.4375
1	1	2	1	12	10	6.25e-05	10	16.6979
1	1	2	1	13	-10	0.000125	20	-2.47917
1	1	2	1	14	0	0.000125	20	11.5208
1	1	2	1	15	20	-0.000125	-20	24.9375
1	1	2	1	16	-20	6.25e-05	10	-0.145833
1	1	2	1	17	-10	0.000125	20	12.9062
1	1	2	1	18	0	0.000125	20	17.1354
1	1	2	1	19	0	0	0	-0.21875
1	1	2	1	20	-20	6.25e-05	10	-12.5417
1	1	2	1	21	10	-0.000125	-20	0
1	1	2	1	22	0	6.25e-05	10	14.0729
1	1	2	1	23	-10	-0.000125	-20	-22.8229
1	1	2	1	24	-10	0	0	-0.583333
1	1	2	1	25	0	-0.000125	-20	-12.9062
1	1	2	1	26	0	-6.25e-05	-10	0.875
1	1	2	1	27	-20	-0.000125	-20	-23.8438
1	1	2	1	28	-10	-0.000125	-20	-10.8646
1	1	2	1	29	20	0	0	23.9896
1	1	2	1	30	0	-0.000125	-20	1.45833
1	1	2	1	31	10	-6.25e-05	-10	12.3229
1	1	2	1	32	10	0.000125	20	26.8333
1	1	2	1	33	-10	0.000125	20	11.0833
1	1	2	1	34	10	0	0	12.7604
1	1	2	1	35	20	6.25e-05	10	26.3229
1	1	2	1	36	-10	6.25e-05	10	0.875
1	1	2	1	37	0	-6.25e-05	-10	-11.5208
1	1	2	1	38	10	0.000125	20	17.1354
1	1	2	1	39	20	-6.25e-05	-10	1.02083
1	1	2	1	40	-10	0	0	-16.9896
1	1	2	1	41	-10	-6.25e-05	-10	-16.1875
1	1	2	1	42	-10	-6.25e-05	-10	1.23958
1	1	2	1	43	-10	0	0	-10.7917
1	1	2	1	44	20	-6.25e-05	-10	16.625
1	1	2	1	45	-20	-0.000125	-20	-22.9688
1	1	2	1	46	0	0.000125	20	23.1875
1	1	2	1	47	0	0.000125	20	13.9271
1	1	2	1	48	-20	0.000125	20	-0.802083
1	1	2	1	49	20	6.25e-05	10	25.5938
1	1	2	1	50	0	6.25e-05	10	11.5938
1	1	2	1	51	10	0	0	24.3542
1	1	2	1	52	-20	-0.000125	-20	-24.6458
1	1	2	1	53	0	-6.25e-05	-10	0.875
1	1	2	1	54	10	-6.25e-05	-10	11.8125
1	1	2	1	55	20	-0.000125	-20	25.4479
1	1	2	1	56	10	-6.25e-05	-10	14.7292
1	1	2	1	57	-20	0.000125	20	-0.21875
1	1	2	1	58	20	0.000125	20	25.6667
1	1	2	1	59	20	-6.25e-05	-10	25.6667
1	1	2	1	60	-20	-6.25e-05	-10	-13.4896
1	1	2	1	61	-20	6.25e-05	10	0.947917
1	1	2	1	62	-20	-6.25e-05	-10	-25.8854
1	1	2	1	63	20	0	0	26.9062
1	1	2	1	64	-20	0.000125	20	10.5
1	1	2	1	65	0	-0.000125	-20	1.75
1	1	2	1	66	20	-6.25e-05	-10	24.5729
1	1	2	1	67	-10	-0.000125	-20	-1.3125
1	1	2	1	68	-10	0	0	8.38542
1	1	2	1	69	-10	-6.25e-05	-10	-0.21875
1	1	2	1	70	0	-0.000125	-20	7.875
1	1	2	1	71	-10	-0.000125	-20	-14.1458
1	1	2	1	72	20	0.000125	20	26.3229
1	1	2	1	73	20	6.25e-05	10	24.9375
1	1	2	1	74	20	0	0	25.5208
1	1	2	1	75	-10	-6.25e-05	-10	-0.729167
1	1	2	1	76	-20	6.25e-05	10	9.55208
1	1	2	1	77	10	0	0	25.0104
1	1	2	1	78	10	0	0	12.5417
1	1	2	1	79	-20	-6.25e-05	-10	-14.5104
1	1	2	1	80	0	-6.25e-05	-10	9.47917
1	1	2	1	81	-20	0.000125	20	-0.802083
1	1	2	1	82	20	-0.000125	-20	24.8646
1	1	2	1	83	20	0	0	24.6458
1	1	2	1	84	-10	0.000125	20	8.96875
1	1	2	1	85	10	-0.000125	-20	7.58333
1	1	2	1	86	20	6.25e-05	10	27.2708
1	1	2	1	87	-20	-0.000125	-20	-25.9583
1	1	2	1	88	-10	6.25e-05	10	-10.2812
1	1	2	1	89	-10	-0.000125	-20	-24.5729
1	1	2	1	90	20	-0.000125	-20	1.23958
1	1	2	1	91	20	-6.25e-05	-10	12.3229
1	1	2	1	92	10	-6.25e-05	-10	19.7604
1	1	2	1	93	10	-0.000125	-20	-0.729167
1	1	2	1	94	10	6.25e-05	10	9.40625
1	1	2	1	95	0	0	0	-1.3125
1	1	2	1	96	-10	-6.25e-05	-10	-15.1667
1	1	2	1	97	-10	6.25e-05	10	-5.90625
1	1	2	1	98	-10	0	0	-23.2604
1	1	2	1	99	10	-0.000125	-20	-12.3229
1	1	2	1	100	-20	0	0	-25.9583
1	1	2	1	101	10	6.25e-05	10	11.0833
1	1	2	1	102	10	6.25e-05	10	19.8333
1	1	2	1	103	0	-0.000125	-20	-9.40625
1	1	2	1	104	-10	0.000125	20	-0.0729167
1	1	2	1	105	-20	0	0	-23.1875
1	1	2	1	106	20	-0.000125	-20	18.7396
1	1	2	1	107	10	0.000125	20	26.3958
1	1	2	1	108	20	0.000125	20	26.7604
1	1	2	1	109	10	0	0	11.4479
1	1	2	1	110	0	6.25e-05	10	20.7812
1	1	2	1	111	10	6.25e-05	10	23.9167
1	1	2	1	112	-20	0	0	-16.4792
1	1	2	1	113	-10	6.25e-05	10	-0.364583
1	1	2	1	114	0	0	0	13.1979
1	1	2	1	115	-20	6.25e-05	10	-19.25
1	1	2	1	116	0	-6.25e-05	-10	0.583333
1	1	2	1	117	-20	0.000125	20	8.82292
1	1	2	1	118	-20	0	0	-12.7604
1	1	2	1	119	10	0.000125	20	21.1458
1	1	2	1	120	10	-0.000125	-20	5.54167
1	1	2	1	121	-20	-6.25e-05	-10	-21.5833
1	1	2	1	122	20	0	0	23.1146
1	1	2	1	123	0	6.25e-05	10	8.02083
1	1	2	1	124	0	0	0	-3.79167
1	1	2	1	125	20	0.000125	20	18.6667
1	1	3	2	1	-10	0	0	-17.1354
1	1	3	2	2	-10	0.000145833	20	3.42708
1	1	3	2	3	10	0.000145833	20	18.6667
1	1	3	2	4	20	-0.000145833	-20	13.8542
1	1	3	2	5	0	0	0	-9.33333
1	1	3	2	6	-10	-6.25e-05	-10	-19.25
1	1	3	2	7	20	0	0	20.2708
1	1	3	2	8	20	-0.000145833	-20	7.875
1	1	3	2	9	20	-0.000145833	-20	-7.51042
1	1	3	2	10	-20	-0.000145833	-20	-27.5625
1	1	3	2	11	20	0	0	15.8958
1	1	3	2	12	10	6.25e-05	10	-5.90625
1	1	3	2	13	0	-6.25e-05	-10	-13.9271
1	1	3	2	14	10	0.000145833	20	11.9583
1	1	3	2	15	-20	0.000145833	20	-5.83333
1	1	3	2	16	-20	-6.25e-05	-10	-19.7604
1	1	3	2	17	0	0	0	-6.63542
1	1	3	2	18	0	6.25e-05	10	-13.3438
1	1	3	2	19	-20	-0.000145833	-20	-25.6667
1	1	3	2	20	20	0	0	19.7604
1	1	3	2	21	-20	0.000145833	20	-7.58333
1	1	3	2	22	-10	6.25e-05	10	-13.125
1	1	3	2	23	10	0	0	22.3125
1	1	3	2	24	-20	0.000145833	20	-17.3542
1	1	3	2	25	10	-0.000145833	-20	-24.2083
1	1	3	2	26	-20	0	0	-15.8229
1	1	3	2	27	-10	-0.000145833	-20	-21.875
1	1	3	2	28	20	0.000145833	20	24.5729
1	1	3	2	29	10	-0.000145833	-20	-6.34375
1	1	3	2	30	-10	-0.000145833	-20	-16.625
1	1	3	2	31	-20	6.25e-05	10	-8.23958
1	1	3	2	32	-10	6.25e-05	10	1.16667
1	1	3	2	33	-10	6.25e-05	10	-11.5938
1	1	3	2	34	-10	0	0	-17.9375
1	1	3	2	35	-10	6.25e-05	10	-10.4271
1	1	3	2	36	20	-0.000145833	-20	14.8021
1	1	3	2	37	10	0	0	7.58333
1	1	3	2	38	20	0	0	15.3854
1	1	3	2	39	20	6.25e-05	10	21.5833
1	1	3	2	40	10	-6.25e-05	-10	-5.17708
1	1	3	2	41	20	6.25e-05	10	21.9479
1	1	3	2	42	-10	-0.000145833	-20	-13.9271
1	1	3	2	43	10	6.25e-05	10	27.3438
1	1	3	2	44	-10	-0.000145833	-20	-22.6771
1	1	3	2	45	20	-6.25e-05	-10	16.4792
1	1	3	2	46	0	-0.000145833	-20	-10.0625
1	1	3	2	47	10	0.000145833	20	23.3333
1	1	3	2	48	20	-6.25e-05	-10	19.3229
1	1	3	2	49	-20	6.25e-05	10	-8.38542
1	1	3	2	50	-20	0	0	-19.1771
1	1	3	2	51	-20	-0.000145833	-20	-22.1667
1	1	3	2	52	0	0.000145833	20	13.7083
1	1	3	2	53	0	0	0	-0.291667
1	1	3	2	54	20	0.000145833	20	24.8646
1	1	3	2	55	0	-0.000145833	-20	-11.6667
1	1	3	2	56	10	0.000145833	20	22.8229
1	1	3	2	57	-10	0.000145833	20	9.55208
1	1	3	2	58	-20	-6.25e-05	-10	-22.1667
1	1	3	2	59	10	-0.000145833	-20	10.3542
1	1	3	2	60	-20	0	0	-9.98958
1	1	3	2	61	0	0.000145833	20	20.6354
1	1	3	2	62	10	-0.000145833	-20	-5.61458
1	1	3	2	63	-20	-6.25e-05	-10	-19.25
1	1	3	2	64	-20	-6.25e-05	-10	-14.8021
1	1	3	2	65	-10	0	0	-4.15625
1	1	3	2	66	0	-0.000145833	-20	-22.5312
1	1	3	2	67	10	6.25e-05	10	21
1	1	3	2	68	20	0.000145833	20	27.9271
1	1	3	2	69	-20	6.25e-05	10	-11.4479
1	1	3	2	70	20	6.25e-05	10	14.7292
1	1	3	2	71	-10	-6.25e-05	-10	-11.8854
1	1	3	2	72	0	-6.25e-05	-10	-4.15625
1	1	3	2	73	0	-0.000145833	-20	-16.3333
1	1	3	2	74	20	-0.000145833	-20	18.9583
1	1	3	2	75	-20	-0.000145833	-20	-25.0833
1	1	3	2	76	-20	-6.25e-05	-10	-14.5833
1	1	3	2	77	-20	0.000145833	20	8.75
1	1	3	2	78	0	0	0	21.6562
1	1	3	2	79	10	6.25e-05	10	29.8229
1	1	3	2	80	0	6.25e-05	10	13.125
1	1	3	2	81	-20	0	0	-9.69792
1	1	3	2	82	-20	6.25e-05	10	-0.21875
1	1	3	2	83	10	0	0	15.5312
1	1	3	2	84	20	0.000145833	20	24.2083
1	1	3	2	85	20	6.25e-05	10	9.77083
1	1	3	2	86	-10	-6.25e-05	-10	-18.0833
1	1	3	2	87	-10	6.25e-05	10	-0.510417
1	1	3	2	88	10	6.25e-05	10	16.4062
1	1	3	2	89	10	-6.25e-05	-10	7
1	1	3	2	90	-20	0	0	-12.3958
1	1	3	2	91	10	0	0	17.5
1	1	3	2	92	-20	-0.000145833	-20	-22.6771
1	1	3	2	93	0	0.000145833	20	20.8542
1	1	3	2	94	0	-6.25e-05	-10	-9.47917
1	1	3	2	95	0	6.25e-05	10	12.1771
1	1	3	2	96	-10	-6.25e-05	-10	-20.8542
1	1	3	2	97	0	0.000145833	20	22.3854
1	1	3	2	98	10	-6.25e-05	-10	14.7292
1	1	3	2	99	0	-6.25e-05	-10	-7.72917
1	1	3	2	100	-20	0.000145833	20	-0.21875
1	1	3	2	101	10	-6.25e-05	-10	14.9479
1	1	3	2	102	-10	-6.25e-05	-10	-21.9479
1	1	3	2	103	-10	0	0	-5.90625
1	1	3	2	104	10	-6.25e-05	-10	16.0417
1	1	3	2	105	10	0	0	4.8125
1	1	3	2	106	20	0	0	21.875
1	1	3	2	107	-10	0.000145833	20	-9.91667
1	1	3	2	108	0	6.25e-05	10	-0.145833
1	1	3	2	109	-10	0.000145833	20	-8.38542
1	1	3	2	110	20	-6.25e-05	-10	22.5312
1	1	3	2	111	10	0.000145833	20	17.0625
1	1	3	2	112	20	6.25e-05	10	8.67708
1	1	3	2	113	0	0.000145833	20	17.5729
1	1	3	2	114	20	-6.25e-05	-10	6.70833
1	1	3	2	115	-20	6.25e-05	10	-7.875
1	1	3	2	116	-10	-0.000145833	-20	-25.7396
1	1	3	2	117	20	-6.25e-05	-10	9.1875
1	1	3	2	118	10	-0.000145833	-20	-15.0208
1	1	3	2	119	0	-6.25e-05	-10	-10.1354
1	1	3	2	120	0	0	0	-4.66667
1	1	3	2	121	20	0.000145833	20	25.2292
1	1	3	2	122	0	6.25e-05	10	-1.02083
1	1	3	2	123	0	-0.000145833	-20	-20.3438
1	1	3	2	124	-10	0	0	-8.16667
1	1	3	2	125	-10	0.000145833	20	-3.64583
1	1	3	1	1	10	0	0	13.4896
1	1	3	1	2	0	0	0	-6.05208
1	1	3	1	3	NaN	NaN	NaN	NaN
1	1	3	1	4	10	-0.000145833	-20	-9.91667
1	1	3	1	5	-20	-0.000145833	-20	-22.75
1	1	3	1	6	20	0	0	13.4167
1	1	3	1	7	10	0.000145833	20	21.3646
1	1	3	1	8	-20	0.000145833	20	-6.63542
1	1	3	1	9	-20	-6.25e-05	-10	-15.5312
1	1	3	1	10	0	6.25e-05	10	-0.0729167
1	1	3	1	11	20	0.000145833	20	30.2604
1	1	3	1	12	10	-6.25e-05	-10	8.96875
1	1	3	1	13	20	-0.000145833	-20	-1.09375
1	1	3	1	14	-20	-0.000145833	-20	-26.3958
1	1	3	1	15	0	6.25e-05	10	0.21875
1	1	3	1	16	0	-0.000145833	-20	-15.3854
1	1	3	1	17	0	0.000145833	20	11.4479
1	1	3	1	18	-20	0	0	-8.82292
1	1	3	1	19	0	-6.25e-05	-10	-9.69792
1	1	3	1	20	-10	6.25e-05	10	-16.1146
1	1	3	1	21	-10	0	0	-16.3333
1	1	3	1	22	0	-0.000145833	-20	-23.2604
1	1	3	1	23	20	6.25e-05	10	26.6875
1	1	3	1	24	-10	-6.25e-05	-10	-24.0625
1	1	3	1	25	-20	-6.25e-05	-10	-23.6979
1	1	3	1	26	20	-0.000145833	-20	7.07292
1	1	3	1	27	20	-6.25e-05	-10	15.6042
1	1	3	1	28	0	0.000145833	20	14
1	1	3	1	29	0	6.25e-05	10	-0.65625
1	1	3	1	30	-20	0.000145833	20	-12.6146
1	1	3	1	31	-10	6.25e-05	10	-13.1979
1	1	3	1	32	10	0.000145833	20	28.2188
1	1	3	1	33	-10	0	0	-12.4688
1	1	3	1	34	-10	0.000145833	20	-0.0729167
1	1	3	1	35	10	0	0	9.40625
1	1	3	1	36	20	0.000145833	20	24.3542
1	1	3	1	37	0	6.25e-05	10	-1.02083
1	1	3	1	38	-20	0.000145833	20	-11.1562
1	1	3	1	39	0	0.000145833	20	10.4271
1	1	3	1	40	0	0.000145833	20	3.5
1	1	3	1	41	20	6.25e-05	10	10.2812
1	1	3	1	42	-20	6.25e-05	10	-15.8229
1	1	3	1	43	-10	0	0	-23.625
1	1	3	1	44	-20	-0.000145833	-20	-25.1562
1	1	3	1	45	-10	6.25e-05	10	-8.75
1	1	3	1	46	-20	6.25e-05	10	-14.9479
1	1	3	1	47	-10	0.000145833	20	0.510417
1	1	3	1	48	20	-6.25e-05	-10	9.69792
1	1	3	1	49	20	-6.25e-05	-10	15.9688
1	1	3	1	50	-10	-6.25e-05	-10	-9.625
1	1	3	1	51	-10	-0.000145833	-20	-23.0417
1	1	3	1	52	20	-0.000145833	-20	11.4479
1	1	3	1	53	-20	0	0	-9.77083
1	1	3	1	54	-20	0	0	-15.5312
1	1	3	1	55	-10	-6.25e-05	-10	-6.5625
1	1	3	1	56	10	-6.25e-05	-10	9.69792
1	1	3	1	57	0	0.000145833	20	5.03125
1	1	3	1	58	10	0.000145833	20	18.0104
1	1	3	1	59	20	-0.000145833	-20	-10.5729
1	1	3	1	60	20	0.000145833	20	23.7708
1	1	3	1	61	-10	6.25e-05	10	-7.07292
1	1	3	1	62	0	6.25e-05	10	8.89583
1	1	3	1	63	20	6.25e-05	10	16.625
1	1	3	1	64	10	6.25e-05	10	8.38542
1	1	3	1	65	-20	-0.000145833	-20	-23.5521
1	1	3	1	66	-20	0	0	-16.4792
1	1	3	1	67	20	0	0	14.1458
1	1	3	1	68	10	-0.000145833	-20	-7.72917
1	1	3	1	69	0	0	0	0.65625
1	1	3	1	70	-20	-0.000145833	-20	-25.8854
1	1	3	1	71	-10	6.25e-05	10	-6.19792
1	1	3	1	72	-10	-0.000145833	-20	-19.3229
1	1	3	1	73	20	6.25e-05	10	11.8125
1	1	3	1	74	0	0	0	-10.3542
1	1	3	1	75	0	-6.25e-05	-10	-7
1	1	3	1	76	20	0	0	13.9271
1	1	3	1	77	10	6.25e-05	10	5.83333
1	1	3	1	78	-20	-6.25e-05	-10	-20.7812
1	1	3	1	79	10	0	0	6.5625
1	1	3	1	80	10	6.25e-05	10	11.4479
1	1	3	1	81	10	0	0	5.97917
1	1	3	1	82	-20	6.25e-05	10	-13.1979
1	1	3	1	83	10	6.25e-05	10	9.33333
1	1	3	1	84	20	0	0	14.3646
1	1	3	1	85	-20	-6.25e-05	-10	-23.9896
1	1	3	1	86	-10	-6.25e-05	-10	-14.875
1	1	3	1	87	10	0	0	0.0729167
1	1	3	1	88	20	-6.25e-05	-10	13.4896
1	1	3	1	89	10	-0.000145833	-20	-9.55208
1	1	3	1	90	10	-6.25e-05	-10	12.8333
1	1	3	1	91	10	-0.000145833	-20	-7.80208
1	1	3	1	92	-10	0.000145833	20	16.7708
1	1	3	1	93	20	-6.25e-05	-10	21.7292
1	1	3	1	94	20	-0.000145833	-20	8.38542
1	1	3	1	95	10	0.000145833	20	25.4479
1	1	3	1	96	-20	0	0	-18.1562
1	1	3	1	97	-20	0.000145833	20	-6.92708
1	1	3	1	98	-20	-6.25e-05	-10	-24.9375
1	1	3	1	99	-10	-0.000145833	-20	-15.6771
1	1	3	1	100	10	-6.25e-05	-10	0.802083
1	1	3	1	101	0	-6.25e-05	-10	-9.33333
1	1	3	1	102	20	6.25e-05	10	20.4167
1	1	3	1	103	20	0	0	7.21875
1	1	3	1	104	10	6.25e-05	10	17.5
1	1	3	1	105	0	-6.25e-05	-10	-8.45833
1	1	3	1	106	10	-6.25e-05	-10	0.364583
1	1	3	1	107	10	0.000145833	20	24.7188
1	1	3	1	108	0	-6.25e-05	-10	5.97917
1	1	3	1	109	-20	0.000145833	20	-12.9062
1	1	3	1	110	20	0.000145833	20	27.125
1	1	3	1	111	-10	-0.000145833	-20	-23.3333
1	1	3	1	112	10	-0.000145833	-20	-7.72917
1	1	3	1	113	-20	6.25e-05	10	-22.4583
1	1	3	1	114	-10	0	0	-6.27083
1	1	3	1	115	0	-0.000145833	-20	-17.6458
1	1	3	1	116	0	0	0	1.09375
1	1	3	1	117	-10	-6.25e-05	-10	-17.1354
1	1	3	1	118	-10	0.000145833	20	-0.21875
1	1	3	1	119	-10	-0.000145833	-20	-23.6979
1	1	3	1	120	-20	6.25e-05	10	-14.0729
1	1	3	1	121	0	-0.000145833	-20	-8.75
1	1	3	1	122	20	0.000145833	20	25.2292
1	1	3	1	123	-10	0.000145833	20	8.3125
1	1	3	1	124	-10	0	0	-0.802083
1	1	3	1	125	0	-0.000145833	-20	-16.9896
1	1	4	2	1	10	-0.0001875	-20	4.95833
1	1	4	2	2	-20	0.000104167	10	-20.5625
1	1	4	2	3	NaN	NaN	NaN	NaN
1	1	4	2	4	10	-0.000104167	-10	-6.63542
1	1	4	2	5	20	0.0001875	20	29.5312
1	1	4	2	6	-20	-0.0001875	-20	-29.75
1	1	4	2	7	20	0	0	23.0417
1	1	4	2	8	10	0.000104167	10	23.6979
1	1	4	2	9	20	0	0	31.9375
1	1	4	2	10	-20	0.000104167	10	-18.5208
1	1	4	2	11	-20	-0.000104167	-10	-28.2917
1	1	4	2	12	10	-0.000104167	-10	-6.70833
1	1	4	2	13	0	-0.000104167	-10	-14
1	1	4	2	14	20	0.000104167	10	21.0729
1	1	4	2	15	-20	-0.0001875	-20	-24.2083
1	1	4	2	16	0	0.000104167	10	14.8021
1	1	4	2	17	10	-0.0001875	-20	6.34375
1	1	4	2	18	0	0	0	2.625
1	1	4	2	19	20	0.0001875	20	28.5104
1	1	4	2	20	-20	-0.0001875	-20	-28.4375
1	1	4	2	21	-10	0	0	-6.48958
1	1	4	2	22	10	0.0001875	20	23.7708
1	1	4	2	23	0	0.0001875	20	17.6458
1	1	4	2	24	-20	0.000104167	10	-13.0521
1	1	4	2	25	10	0.0001875	20	22.0938
1	1	4	2	26	-10	-0.000104167	-10	-27.0521
1	1	4	2	27	-20	0.0001875	20	0.0729167
1	1	4	2	28	0	0	0	-11.8854
1	1	4	2	29	-20	0.0001875	20	10.6458
1	1	4	2	30	10	-0.000104167	-10	21.5833
1	1	4	2	31	-10	0	0	-21.8021
1	1	4	2	32	10	0	0	15.8229
1	1	4	2	33	0	0	0	-8.67708
1	1	4	2	34	20	-0.0001875	-20	20.125
1	1	4	2	35	-20	-0.000104167	-10	-19.9792
1	1	4	2	36	20	-0.000104167	-10	21.4375
1	1	4	2	37	0	-0.0001875	-20	-16.9896
1	1	4	2	38	-10	-0.000104167	-10	-9.91667
1	1	4	2	39	0	0	0	-4.59375
1	1	4	2	40	20	0.0001875	20	15.0938
1	1	4	2	41	10	-0.0001875	-20	2.55208
1	1	4	2	42	-10	0.0001875	20	21.9479
1	1	4	2	43	10	-0.0001875	-20	10.4271
1	1	4	2	44	-10	0.000104167	10	16.9896
1	1	4	2	45	-10	0.0001875	20	25.0104
1	1	4	2	46	-20	0.0001875	20	17.5729
1	1	4	2	47	0	0.0001875	20	26.1042
1	1	4	2	48	0	-0.0001875	-20	-16.1146
1	1	4	2	49	0	0.0001875	20	19.9792
1	1	4	2	50	-20	-0.0001875	-20	-23.6979
1	1	4	2	51	0	-0.0001875	-20	-9.33333
1	1	4	2	52	-20	0	0	-15.6771
1	1	4	2	53	-20	-0.0001875	-20	-25.4479
1	1	4	2	54	0	-0.000104167	-10	-0.21875
1	1	4	2	55	10	0.0001875	20	17.2812
1	1	4	2	56	-20	-0.000104167	-10	-18.5208
1	1	4	2	57	10	0.000104167	10	21.7292
1	1	4	2	58	0	0.0001875	20	8.67708
1	1	4	2	59	20	-0.000104167	-10	12.9062
1	1	4	2	60	20	0.0001875	20	23.625
1	1	4	2	61	-10	-0.0001875	-20	-21.5104
1	1	4	2	62	20	0	0	24.4271
1	1	4	2	63	0	-0.000104167	-10	-0.510417
1	1	4	2	64	10	0.0001875	20	25.1562
1	1	4	2	65	20	0.000104167	10	25.5208
1	1	4	2	66	-10	-0.0001875	-20	-17.2083
1	1	4	2	67	20	-0.0001875	-20	10.7188
1	1	4	2	68	20	0.000104167	10	19.3229
1	1	4	2	69	10	0	0	1.67708
1	1	4	2	70	-10	-0.000104167	-10	-12.1771
1	1	4	2	71	-10	-0.0001875	-20	-21.9479
1	1	4	2	72	-20	0	0	-11.6667
1	1	4	2	73	-20	0	0	-6.34375
1	1	4	2	74	0	-0.000104167	-10	0.729167
1	1	4	2	75	0	-0.000104167	-10	-13.1979
1	1	4	2	76	0	0.000104167	10	14.5833
1	1	4	2	77	-10	-0.000104167	-10	-20.125
1	1	4	2	78	-20	-0.000104167	-10	-20.4896
1	1	4	2	79	10	-0.000104167	-10	10.0625
1	1	4	2	80	10	0.000104167	10	17.7188
1	1	4	2	81	-20	-0.000104167	-10	-10.1354
1	1	4	2	82	20	0	0	24.1354
1	1	4	2	83	-20	0.0001875	20	16.625
1	1	4	2	84	-10	0.000104167	10	6.41667
1	1	4	2	85	-20	0	0	-8.75
1	1	4	2	86	-10	0.0001875	20	20.5625
1	1	4	2	87	-10	-0.000104167	-10	-17.6458
1	1	4	2	88	20	-0.000104167	-10	11.0104
1	1	4	2	89	20	0.000104167	10	26.3229
1	1	4	2	90	0	-0.0001875	-20	-19.1771
1	1	4	2	91	0	0.000104167	10	10.7188
1	1	4	2	92	10	0.000104167	10	21.0729
1	1	4	2	93	-10	0	0	-9.91667
1	1	4	2	94	-10	0.000104167	10	-3.5
1	1	4	2	95	20	-0.000104167	-10	20.4896
1	1	4	2	96	0	0.000104167	10	26.3229
1	1	4	2	97	0	0.000104167	10	12.5417
1	1	4	2	98	-10	0	0	-9.91667
1	1	4	2	99	0	-0.0001875	-20	-17.5729
1	1	4	2	100	-10	-0.0001875	-20	-21.1458
1	1	4	2	101	10	0.0001875	20	28.3646
1	1	4	2	102	-10	-0.0001875	-20	-28
1	1	4	2	103	20	0.000104167	10	14.8021
1	1	4	2	104	-10	0.0001875	20	-1.02083
1	1	4	2	105	10	-0.0001875	-20	11.0104
1	1	4	2	106	10	0	0	21.8021
1	1	4	2	107	10	0	0	11.9583
1	1	4	2	108	-10	0.000104167	10	-12.6875
1	1	4	2	109	20	-0.0001875	-20	0.21875
1	1	4	2	110	20	0	0	24.4271
1	1	4	2	111	0	0	0	-17.7188
1	1	4	2	112	20	0.0001875	20	16.1146
1	1	4	2	113	-20	0.0001875	20	5.25
1	1	4	2	114	-10	0.0001875	20	19.25
1	1	4	2	115	10	0.000104167	10	27.1979
1	1	4	2	116	-10	0.000104167	10	-9.26042
1	1	4	2	117	10	0	0	13.4167
1	1	4	2	118	10	-0.000104167	-10	21.8021
1	1	4	2	119	20	-0.000104167	-10	9.84375
1	1	4	2	120	20	-0.0001875	-20	-17.3542
1	1	4	2	121	0	0.0001875	20	15.8958
1	1	4	2	122	-20	0	0	-24.2812
1	1	4	2	123	20	-0.0001875	-20	9.26042
1	1	4	2	124	-20	0.000104167	10	-14.4375
1	1	4	2	125	-10	0	0	-9.33333
1	1	4	1	1	10	-0.0001875	-20	10.4271
1	1	4	1	2	-20	-0.0001875	-20	-29.0938
1	1	4	1	3	-10	-0.000104167	-10	-9.91667
1	1	4	1	4	20	0.000104167	10	17.1354
1	1	4	1	5	-20	0.000104167	10	-12.5417
1	1	4	1	6	10	0.000104167	10	11.5208
1	1	4	1	7	0	-0.000104167	-10	-18.2292
1	1	4	1	8	0	-0.0001875	-20	-7.07292
1	1	4	1	9	-10	0.0001875	20	8.60417
1	1	4	1	10	20	0	0	24.8646
1	1	4	1	11	10	0.0001875	20	25.5938
1	1	4	1	12	10	-0.000104167	-10	-9.84375
1	1	4	1	13	20	0.0001875	20	26.7604
1	1	4	1	14	-20	-0.0001875	-20	-30.4792
1	1	4	1	15	-20	0	0	-9.77083
1	1	4	1	16	20	0.000104167	10	20.2708
1	1	4	1	17	-20	-0.000104167	-10	-27.0521
1	1	4	1	18	-10	-0.0001875	-20	-28.2188
1	1	4	1	19	0	0	0	-6.92708
1	1	4	1	20	0	0	0	1.23958
1	1	4	1	21	0	0.000104167	10	10.2083
1	1	4	1	22	20	0.000104167	10	20.9271
1	1	4	1	23	20	-0.000104167	-10	-13.7812
1	1	4	1	24	10	-0.000104167	-10	0
1	1	4	1	25	10	0	0	9.47917
1	1	4	1	26	-10	0	0	-14
1	1	4	1	27	-10	0	0	-13.2708
1	1	4	1	28	10	0	0	12.3958
1	1	4	1	29	0	-0.0001875	-20	-23.5521
1	1	4	1	30	-20	0	0	-22.1667
1	1	4	1	31	0	0	0	-6.05208
1	1	4	1	32	-20	0	0	-29.9688
1	1	4	1	33	-20	0.0001875	20	-4.88542
1	1	4	1	34	0	0	0	13.1979
1	1	4	1	35	-10	-0.000104167	-10	-18.2292
1	1	4	1	36	-10	0.000104167	10	10.3542
1	1	4	1	37	0	-0.0001875	-20	-29.1667
1	1	4	1	38	0	-0.000104167	-10	-9.77083
1	1	4	1	39	20	0	0	21
1	1	4	1	40	-10	-0.000104167	-10	-21.9479
1	1	4	1	41	10	0	0	11.3021
1	1	4	1	42	20	-0.0001875	-20	18.2292
1	1	4	1	43	0	0.000104167	10	15.5312
1	1	4	1	44	10	0.0001875	20	29.75
1	1	4	1	45	-10	-0.0001875	-20	-19.6146
1	1	4	1	46	10	-0.000104167	-10	15.9688
1	1	4	1	47	0	-0.000104167	-10	24.8646
1	1	4	1	48	10	-0.000104167	-10	25.1562
1	1	4	1	49	10	-0.0001875	-20	-5.76042
1	1	4	1	50	0	0.000104167	10	12.25
1	1	4	1	51	-20	0.000104167	10	-19.5417
1	1	4	1	52	-10	0.000104167	10	23.5521
1	1	4	1	53	-10	0.000104167	10	23.4792
1	1	4	1	54	-20	0	0	-28.5104
1	1	4	1	55	-20	0.000104167	10	-6.92708
1	1	4	1	56	-10	0.0001875	20	11.9583
1	1	4	1	57	0	0.0001875	20	24.7188
1	1	4	1	58	-20	0.0001875	20	12.5417
1	1	4	1	59	20	0	0	29.8229
1	1	4	1	60	-10	-0.0001875	-20	-18.8854
1	1	4	1	61	0	0.0001875	20	13.1979
1	1	4	1	62	-20	0.000104167	10	-9.47917
1	1	4	1	63	-10	0.0001875	20	7.21875
1	1	4	1	64	10	0.000104167	10	22.1667
1	1	4	1	65	20	0.000104167	10	24.7188
1	1	4	1	66	10	0.000104167	10	11.6667
1	1	4	1	67	0	0.0001875	20	22.0208
1	1	4	1	68	20	0.000104167	10	29.75
1	1	4	1	69	0	0.0001875	20	20.4896
1	1	4	1	70	20	0.0001875	20	30.4062
1	1	4	1	71	10	0	0	-12.9792
1	1	4	1	72	-10	0.000104167	10	-11.4479
1	1	4	1	73	20	-0.000104167	-10	13.2708
1	1	4	1	74	-10	0.0001875	20	20.9271
1	1	4	1	75	20	0	0	8.75
1	1	4	1	76	-20	-0.0001875	-20	-22.9688
1	1	4	1	77	-10	0	0	-10.7917
1	1	4	1	78	-10	-0.0001875	-20	-24.1354
1	1	4	1	79	20	-0.0001875	-20	30.1146
1	1	4	1	80	-20	-0.0001875	-20	-25.0833
1	1	4	1	81	10	-0.0001875	-20	15.0208
1	1	4	1	82	0	-0.000104167	-10	-8.96875
1	1	4	1	83	20	-0.0001875	-20	23.625
1	1	4	1	84	-10	0	0	-13.4167
1	1	4	1	85	0	0	0	0.21875
1	1	4	1	86	10	-0.000104167	-10	10.9375
1	1	4	1	87	20	-0.000104167	-10	21.6562
1	1	4	1	88	10	0.0001875	20	30.8438
1	1	4	1	89	20	0.0001875	20	31.3542
1	1	4	1	90	-10	-0.000104167	-10	-27.5625
1	1	4	1	91	0	0.000104167	10	12.9792
1	1	4	1	92	0	0.000104167	10	5.61458
1	1	4	1	93	20	0	0	25.3021
1	1	4	1	94	10	-0.0001875	-20	-16.9896
1	1	4	1	95	20	-0.0001875	-20	14.2188
1	1	4	1	96	-20	-0.000104167	-10	-27.6354
1	1	4	1	97	-20	0.000104167	10	-9.1875
1	1	4	1	98	10	0.000104167	10	19.3229
1	1	4	1	99	-10	0	0	-12.0312
1	1	4	1	100	10	0.0001875	20	19.4688
1	1	4	1	101	10	0.000104167	10	25.0104
1	1	4	1	102	20	0.0001875	20	28.5104
1	1	4	1	103	20	-0.000104167	-10	20.7083
1	1	4	1	104	-20	-0.000104167	-10	-24.9375
1	1	4	1	105	-20	-0.0001875	-20	-17.2083
1	1	4	1	106	10	0	0	13.1979
1	1	4	1	107	0	-0.0001875	-20	-11.5208
1	1	4	1	108	-10	0.000104167	10	0.0729167
1	1	4	1	109	0	-0.000104167	-10	-16.625
1	1	4	1	110	-20	-0.000104167	-10	-22.3854
1	1	4	1	111	10	-0.0001875	-20	13.2708
1	1	4	1	112	-20	0.0001875	20	21.9479
1	1	4	1	113	-10	-0.000104167	-10	3.35417
1	1	4	1	114	20	-0.0001875	-20	24.7188
1	1	4	1	115	-20	-0.000104167	-10	-13.4167
1	1	4	1	116	10	0.0001875	20	29.8958
1	1	4	1	117	-20	0	0	-10.2812
1	1	4	1	118	-20	0.0001875	20	11.0104
1	1	4	1	119	20	-0.000104167	-10	24.4271
1	1	4	1	120	-20	0.0001875	20	9.98958
1	1	4	1	121	-10	0.0001875	20	23.2604
1	1	4	1	122	0	0.0001875	20	7.65625
1	1	4	1	123	20	0.0001875	20	27.4167
1	1	4	1	124	-10	-0.0001875	-20	-19.3229
1	1	4	1	125	0	-0.0001875	-20	-7.65625
1	2	1	2	1	20	0	0	11.3021
1	2	1	2	2	0	-0.000229167	-20	-9.69792
1	2	1	2	3	NaN	NaN	NaN	NaN
1	2	1	2	4	0	-0.000104167	-10	-7.94792
1	2	1	2	5	-20	-0.000229167	-20	-30.1875
1	2	1	2	6	10	0.000104167	10	11.4479
1	2	1	2	7	20	0	0	22.3854
1	2	1	2	8	-10	0	0	-2.98958
1	2	1	2	9	20	0.000229167	20	14.875
1	2	1	2	10	10	0.000104167	10	7.4375
1	2	1	2	11	-10	0.000104167	10	-0.65625
1	2	1	2	12	-10	-0.000229167	-20	-13.9271
1	2	1	2	13	20	-0.000229167	-20	9.11458
1	2	1	2	14	-10	0	0	0
1	2	1	2	15	-10	0	0	-0.291667
1	2	1	2	16	20	0.000104167	10	19.0312
1	2	1	2	17	10	-0.000229167	-20	6.19792
1	2	1	2	18	-20	0.000104167	10	0.583333
1	2	1	2	19	10	-0.000104167	-10	7.80208
1	2	1	2	20	-20	-0.000229167	-20	-25.0104
1	2	1	2	21	20	-0.000104167	-10	6.85417
1	2	1	2	22	-20	0	0	-9.1875
1	2	1	2	23	20	-0.000229167	-20	4.59375
1	2	1	2	24	-20	0.000104167	10	-6.5625
1	2	1	2	25	-10	0.000229167	20	2.77083
1	2	1	2	26	0	0.000104167	10	3.35417
1	2	1	2	27	-10	-0.000229167	-20	-7.875
1	2	1	2	28	-10	0	0	-4.59375
1	2	1	2	29	-10	0	0	-7.65625
1	2	1	2	30	-20	0.000229167	20	-0.291667
1	2	1	2	31	-20	0	0	-11.6667
1	2	1	2	32	10	0.000229167	20	11.9583
1	2	1	2	33	-20	0.000104167	10	-0.875
1	2	1	2	34	20	0.000229167	20	12.9062
1	2	1	2	35	10	0	0	5.61458
1	2	1	2	36	0	-0.000104167	-10	-3.0625
1	2	1	2	37	20	0.000104167	10	7.4375
1	2	1	2	38	20	-0.000104167	-10	4.15625
1	2	1	2	39	10	0.000104167	10	5.17708
1	2	1	2	40	-10	0.000229167	20	-0.364583
1	2	1	2	41	10	0.000229167	20	5.83333
1	2	1	2	42	0	0.000229167	20	4.88542
1	2	1	2	43	20	-0.000104167	-10	5.10417
1	2	1	2	44	-10	-0.000104167	-10	-14.9479
1	2	1	2	45	-20	0.000229167	20	-5.76042
1	2	1	2	46	20	-0.000104167	-10	5.25
1	2	1	2	47	20	-0.000104167	-10	2.40625
1	2	1	2	48	-10	-0.000104167	-10	-7.72917
1	2	1	2	49	-20	-0.000104167	-10	-23.1146
1	2	1	2	50	-10	0.000104167	10	-8.60417
1	2	1	2	51	10	0	0	2.91667
1	2	1	2	52	0	0.000104167	10	0.291667
1	2	1	2	53	10	-0.000229167	-20	-10.8646
1	2	1	2	54	-20	0.000104167	10	-8.16667
1	2	1	2	55	-20	0.000104167	10	-8.38542
1	2	1	2	56	0	0	0	-0.291667
1	2	1	2	57	20	0	0	17.5
1	2	1	2	58	20	-0.000229167	-20	7
1	2	1	2	59	-10	-0.000229167	-20	-12.9792
1	2	1	2	60	0	0	0	-1.02083
1	2	1	2	61	-10	0.000104167	10	-5.39583
1	2	1	2	62	10	-0.000229167	-20	-5.32292
1	2	1	2	63	-20	-0.000104167	-10	-13.1979
1	2	1	2	64	0	-0.000104167	-10	-2.91667
1	2	1	2	65	-10	-0.000104167	-10	-8.02083
1	2	1	2	66	0	-0.000229167	-20	-1.53125
1	2	1	2	67	-20	-0.000104167	-10	-14.2188
1	2	1	2	68	20	0.000104167	10	10.7917
1	2	1	2	69	-10	0.000104167	10	2.69792
1	2	1	2	70	-10	-0.000104167	-10	-8.23958
1	2	1	2	71	0	0	0	0.583333
1	2	1	2	72	-10	-0.000104167	-10	-8.09375
1	2	1	2	73	20	0.000104167	10	14
1	2	1	2	74	0	0.000104167	10	5.54167
1	2	1	2	75	-20	0.000229167	20	1.67708
1	2	1	2	76	20	-0.000229167	-20	6.85417
1	2	1	2	77	10	0	0	3.64583
1	2	1	2	78	0	-0.000229167	-20	-10.4271
1	2	1	2	79	0	0.000229167	20	-0.0729167
1	2	1	2	80	20	0.000229167	20	17.8646
1	2	1	2	81	10	-0.000104167	-10	1.53125
1	2	1	2	82	-20	0.000229167	20	-0.510417
1	2	1	2	83	10	-0.000104167	-10	-4.375
1	2	1	2	84	-20	-0.000229167	-20	-21.9479
1	2	1	2	85	-20	0	0	-15.2396
1	2	1	2	86	20	0	0	9.91667
1	2	1	2	87	-10	0.000229167	20	0.291667
1	2	1	2	88	-20	-0.000229167	-20	-27.7083
1	2	1	2	89	0	0.000229167	20	1.45833
1	2	1	2	90	10	0.000229167	20	18.375
1	2	1	2	91	0	0.000104167	10	8.09375
1	2	1	2	92	-10	-0.000229167	-20	-14.0729
1	2	1	2	93	-20	0	0	-10.5729
1	2	1	2	94	0	0	0	-0.21875
1	2	1	2	95	-20	-0.000104167	-10	-21.5104
1	2	1	2	96	0	-0.000104167	-10	-7.51042
1	2	1	2	97	10	-0.000229167	-20	2.04167
1	2	1	2	98	-10	0.000229167	20	7.21875
1	2	1	2	99	0	0	0	1.16667
1	2	1	2	100	0	-0.000104167	-10	-5.90625
1	2	1	2	101	10	-0.000104167	-10	0
1	2	1	2	102	10	0	0	6.85417
1	2	1	2	103	0	0.000229167	20	11.3021
1	2	1	2	104	0	-0.000229167	-20	-14.3646
1	2	1	2	105	20	0.000104167	10	8.60417
1	2	1	2	106	10	0.000229167	20	11.4479
1	2	1	2	107	-20	0	0	-13.2708
1	2	1	2	108	10	0.000229167	20	16.4792
1	2	1	2	109	-10	0.000104167	10	-0.145833
1	2	1	2	110	10	0	0	9.26042
1	2	1	2	111	20	0.000229167	20	20.9271
1	2	1	2	112	0	0.000229167	20	14.1458
1	2	1	2	113	10	0.000104167	10	16.6979
1	2	1	2	114	10	-0.000104167	-10	-0.364583
1	2	1	2	115	-10	0.000229167	20	8.45833
1	2	1	2	116	10	-0.000229167	-20	-3.57292
1	2	1	2	117	-10	-0.000229167	-20	-14.875
1	2	1	2	118	-20	-0.000229167	-20	-25.0833
1	2	1	2	119	20	0.000229167	20	11.2292
1	2	1	2	120	-20	-0.000104167	-10	-10.5729
1	2	1	2	121	20	0	0	9.04167
1	2	1	2	122	0	0.000104167	10	5.17708
1	2	1	2	123	20	-0.000229167	-20	-4.01042
1	2	1	2	124	10	0.000104167	10	5.54167
1	2	1	2	125	-20	0.000229167	20	-0.510417
1	2	1	1	1	20	-0.000229167	-20	8.96875
1	2	1	1	2	10	0.000104167	10	5.97917
1	2	1	1	3	NaN	NaN	NaN	NaN
1	2	1	1	4	0	0	0	-0.510417
1	2	1	1	5	-20	-0.000229167	-20	-27.4896
1	2	1	1	6	20	0	0	18.0104
1	2	1	1	7	10	0.000104167	10	10.5729
1	2	1	1	8	-10	0.000104167	10	-0.291667
1	2	1	1	9	-20	0.000104167	10	-5.6875
1	2	1	1	10	0	-0.000229167	-20	-23.8438
1	2	1	1	11	-20	0.000229167	20	1.02083
1	2	1	1	12	20	0.000104167	10	20.0521
1	2	1	1	13	-20	-0.000229167	-20	-27.7812
1	2	1	1	14	20	-0.000229167	-20	1.75
1	2	1	1	15	-10	0	0	0.729167
1	2	1	1	16	10	0.000104167	10	21.0729
1	2	1	1	17	10	0.000229167	20	20.125
1	2	1	1	18	0	-0.000104167	-10	-6.48958
1	2	1	1	19	20	-0.000104167	-10	7.4375
1	2	1	1	20	-10	0.000229167	20	13.4896
1	2	1	1	21	0	0.000104167	10	5.61458
1	2	1	1	22	0	-0.000229167	-20	-9.91667
1	2	1	1	23	10	0.000229167	20	8.82292
1	2	1	1	24	20	0.000229167	20	24.1354
1	2	1	1	25	20	0	0	8.02083
1	2	1	1	26	0	0.000229167	20	3.9375
1	2	1	1	27	0	-0.000229167	-20	-8.75
1	2	1	1	28	20	0.000229167	20	20.5625
1	2	1	1	29	-10	0.000104167	10	-0.0729167
1	2	1	1	30	-10	0.000229167	20	7.65625
1	2	1	1	31	-10	-0.000229167	-20	-21.7292
1	2	1	1	32	10	-0.000104167	-10	-0.0729167
1	2	1	1	33	-20	-0.000229167	-20	-30.5521
1	2	1	1	34	-10	-0.000104167	-10	-10.3542
1	2	1	1	35	10	0	0	6.5625
1	2	1	1	36	-10	0.000104167	10	0.21875
1	2	1	1	37	-20	-0.000229167	-20	-28.875
1	2	1	1	38	-20	0.000104167	10	-12.6146
1	2	1	1	39	-20	-0.000104167	-10	-24.5
1	2	1	1	40	20	-0.000229167	-20	8.75
1	2	1	1	41	10	-0.000229167	-20	-0.4375
1	2	1	1	42	20	0.000104167	10	11.3021
1	2	1	1	43	20	0	0	6.27083
1	2	1	1	44	0	0	0	-0.729167
1	2	1	1	45	0	-0.000104167	-10	-4.375
1	2	1	1	46	0	0.000229167	20	5.97917
1	2	1	1	47	10	-0.000104167	-10	-0.364583
1	2	1	1	48	-10	0.000104167	10	-5.76042
1	2	1	1	49	-20	-0.000104167	-10	-23.4792
1	2	1	1	50	10	-0.000104167	-10	-9.55208
1	2	1	1	51	0	-0.000229167	-20	-24.8646
1	2	1	1	52	10	0.000104167	10	-0.65625
1	2	1	1	53	0	0.000229167	20	7
1	2	1	1	54	-10	0.000229167	20	-0.583333
1	2	1	1	55	20	0.000104167	10	9.40625
1	2	1	1	56	-10	0.000229167	20	4.44792
1	2	1	1	57	10	-0.000104167	-10	-5.17708
1	2	1	1	58	-20	0	0	-16.0417
1	2	1	1	59	20	0	0	5.39583
1	2	1	1	60	20	-0.000104167	-10	2.625
1	2	1	1	61	10	-0.000229167	-20	-15.1667
1	2	1	1	62	-10	-0.000229167	-20	-21.1458
1	2	1	1	63	-20	-0.000104167	-10	-12.3229
1	2	1	1	64	0	-0.000229167	-20	-6.05208
1	2	1	1	65	0	0.000229167	20	3.42708
1	2	1	1	66	-20	0	0	-4.01042
1	2	1	1	67	0	-0.000104167	-10	-0.729167
1	2	1	1	68	10	0.000229167	20	16.1146
1	2	1	1	69	0	-0.000104167	-10	2.40625
1	2	1	1	70	-10	-0.000104167	-10	-3.9375
1	2	1	1	71	0	0.000104167	10	0.364583
1	2	1	1	72	0	0	0	-0.510417
1	2	1	1	73	20	0.000104167	10	11.3021
1	2	1	1	74	-20	0.000229167	20	2.26042
1	2	1	1	75	-20	0	0	-9.1875
1	2	1	1	76	20	0.000229167	20	17.9375
1	2	1	1	77	-20	-0.000104167	-10	-14.0729
1	2	1	1	78	-20	0.000104167	10	-2.98958
1	2	1	1	79	10	0.000229167	20	13.8542
1	2	1	1	80	20	0	0	9.04167
1	2	1	1	81	-20	0.000104167	10	0
1	2	1	1	82	10	0	0	6.05208
1	2	1	1	83	-20	0.000104167	10	-5.54167
1	2	1	1	84	10	-0.000229167	-20	1.67708
1	2	1	1	85	10	-0.000229167	-20	5.97917
1	2	1	1	86	-10	0	0	-6.70833
1	2	1	1	87	-10	0.000229167	20	6.70833
1	2	1	1	88	10	-0.000104167	-10	0.21875
1	2	1	1	89	20	-0.000229167	-20	1.3125
1	2	1	1	90	-20	0.000229167	20	6.5625
1	2	1	1	91	0	0	0	0.145833
1	2	1	1	92	0	0.000229167	20	11.8125
1	2	1	1	93	-10	-0.000229167	-20	-15.0208
1	2	1	1	94	20	-0.000104167	-10	4.59375
1	2	1	1	95	-10	-0.000104167	-10	-6.92708
1	2	1	1	96	-20	0.000229167	20	0.510417
1	2	1	1	97	-10	-0.000104167	-10	-14.3646
1	2	1	1	98	-20	-0.000229167	-20	-24.5729
1	2	1	1	99	-20	0.000229167	20	-0.510417
1	2	1	1	100	10	-0.000229167	-20	-13.7083
1	2	1	1	101	20	-0.000104167	-10	11.8125
1	2	1	1	102	10	0.000229167	20	15.3125
1	2	1	1	103	20	-0.000229167	-20	2.69792
1	2	1	1	104	10	0	0	7.94792
1	2	1	1	105	0	0.000104167	10	4.01042
1	2	1	1	106	-10	0	0	-5.54167
1	2	1	1	107	20	0.000229167	20	15.3125
1	2	1	1	108	20	0.000104167	10	8.75
1	2	1	1	109	-20	0	0	-9.04167
1	2	1	1	110	10	0	0	3.5
1	2	1	1	111	0	0.000104167	10	2.33333
1	2	1	1	112	-10	0	0	-5.03125
1	2	1	1	113	20	0.000229167	20	17.0625
1	2	1	1	114	-10	-0.000229167	-20	-18.8854
1	2	1	1	115	-20	-0.000104167	-10	-12.1042
1	2	1	1	116	-10	-0.000229167	-20	-20.6354
1	2	1	1	117	-20	0	0	-11.4479
1	2	1	1	118	-10	0	0	-6.41667
1	2	1	1	119	20	-0.000104167	-10	3.86458
1	2	1	1	120	0	0	0	0.364583
1	2	1	1	121	0	0.000104167	10	7.94792
1	2	1	1	122	-10	0.000104167	10	4.52083
1	2	1	1	123	10	0	0	7.4375
1	2	1	1	124	0	-0.000104167	-10	-3.35417
1	2	1	1	125	-10	-0.000104167	-10	-9.84375
1	2	2	2	1	10	0	0	2.11458
1	2	2	2	2	-10	0.000229167	20	3.79167
1	2	2	2	3	NaN	NaN	NaN	NaN
1	2	2	2	4	-10	0	0	-2.04167
1	2	2	2	5	20	0.000104167	10	25.5208
1	2	2	2	6	-20	0.000229167	20	9.11458
1	2	2	2	7	-20	-0.000104167	-10	-14.6562
1	2	2	2	8	-10	-0.000229167	-20	-12.1771
1	2	2	2	9	10	0.000229167	20	10.6458
1	2	2	2	10	-10	0.000104167	10	0.21875
1	2	2	2	11	10	-0.000104167	-10	5.17708
1	2	2	2	12	0	0.000104167	10	3.71875
1	2	2	2	13	10	0.000229167	20	17.1354
1	2	2	2	14	0	0.000104167	10	1.09375
1	2	2	2	15	-20	-0.000229167	-20	-20.6354
1	2	2	2	16	10	0.000229167	20	7.80208
1	2	2	2	17	-20	0.000104167	10	-7.29167
1	2	2	2	18	0	-0.000229167	-20	-11.0104
1	2	2	2	19	-20	0.000104167	10	-4.59375
1	2	2	2	20	20	0.000104167	10	8.67708
1	2	2	2	21	10	-0.000229167	-20	0.802083
1	2	2	2	22	10	0.000104167	10	9.625
1	2	2	2	23	0	0.000229167	20	3.35417
1	2	2	2	24	-20	-0.000229167	-20	-21.0729
1	2	2	2	25	-10	-0.000229167	-20	-17.1354
1	2	2	2	26	10	-0.000104167	-10	-0.4375
1	2	2	2	27	0	0.000104167	10	3.79167
1	2	2	2	28	0	-0.000104167	-10	-7.21875
1	2	2	2	29	20	0.000229167	20	17.2812
1	2	2	2	30	20	-0.000104167	-10	9.1875
1	2	2	2	31	10	0	0	7.14583
1	2	2	2	32	10	-0.000229167	-20	-9.69792
1	2	2	2	33	10	-0.000104167	-10	3.9375
1	2	2	2	34	-20	0.000104167	10	-11.0104
1	2	2	2	35	20	-0.000104167	-10	9.26042
1	2	2	2	36	20	0	0	7.14583
1	2	2	2	37	20	0	0	9.11458
1	2	2	2	38	-10	-0.000104167	-10	-9.55208
1	2	2	2	39	-10	0	0	-7.21875
1	2	2	2	40	-20	0.000104167	10	-7
1	2	2	2	41	-10	-0.000104167	-10	-9.77083
1	2	2	2	42	0	0	0	-1.02083
1	2	2	2	43	0	-0.000229167	-20	-5.17708
1	2	2	2	44	20	-0.000104167	-10	8.96875
1	2	2	2	45	-10	0.000104167	10	0.583333
1	2	2	2	46	-10	0.000104167	10	1.60417
1	2	2	2	47	-10	-0.000104167	-10	-3.86458
1	2	2	2	48	20	-0.000229167	-20	11.8125
1	2	2	2	49	-10	0.000104167	10	2.84375
1	2	2	2	50	20	-0.000104167	-10	13.4167
1	2	2	2	51	10	0.000104167	10	9.98958
1	2	2	2	52	20	-0.000229167	-20	8.3125
1	2	2	2	53	-10	-0.000229167	-20	-7.4375
1	2	2	2	54	0	0	0	0
1	2	2	2	55	10	0.000229167	20	8.75
1	2	2	2	56	0	0.000229167	20	6.5625
1	2	2	2	57	20	0.000229167	20	12.9062
1	2	2	2	58	-20	-0.000104167	-10	-11.0833
1	2	2	2	59	10	0.000104167	10	6.34375
1	2	2	2	60	0	-0.000104167	-10	2.33333
1	2	2	2	61	0	0.000229167	20	7.80208
1	2	2	2	62	-20	0	0	-4.375
1	2	2	2	63	20	0.000104167	10	9.1875
1	2	2	2	64	0	-0.000104167	-10	2.11458
1	2	2	2	65	10	-0.000104167	-10	4.22917
1	2	2	2	66	10	0.000104167	10	7.07292
1	2	2	2	67	-20	0.000229167	20	-4.01042
1	2	2	2	68	-10	0.000229167	20	3.71875
1	2	2	2	69	-20	0	0	-7.51042
1	2	2	2	70	0	-0.000104167	-10	-2.40625
1	2	2	2	71	20	-0.000104167	-10	13.7812
1	2	2	2	72	-20	0	0	-6.05208
1	2	2	2	73	20	0.000229167	20	11.9583
1	2	2	2	74	-20	0.000229167	20	1.53125
1	2	2	2	75	10	-0.000229167	-20	7.21875
1	2	2	2	76	0	0.000229167	20	9.98958
1	2	2	2	77	-20	-0.000104167	-10	-10.6458
1	2	2	2	78	10	-0.000104167	-10	-1.38542
1	2	2	2	79	-20	0	0	-6.78125
1	2	2	2	80	-10	0.000229167	20	4.15625
1	2	2	2	81	-10	-0.000229167	-20	-13.5625
1	2	2	2	82	0	0.000104167	10	2.625
1	2	2	2	83	0	0	0	-2.11458
1	2	2	2	84	0	-0.000229167	-20	-10.9375
1	2	2	2	85	-20	-0.000104167	-10	-13.8542
1	2	2	2	86	-20	-0.000229167	-20	-24.2083
1	2	2	2	87	20	-0.000229167	-20	2.69792
1	2	2	2	88	0	-0.000229167	-20	-3.9375
1	2	2	2	89	-20	-0.000104167	-10	-11.9583
1	2	2	2	90	0	0	0	-1.82292
1	2	2	2	91	0	0.000104167	10	4.66667
1	2	2	2	92	-20	0.000229167	20	3.71875
1	2	2	2	93	-10	0.000229167	20	7.51042
1	2	2	2	94	10	0	0	7.07292
1	2	2	2	95	10	0.000104167	10	13.7812
1	2	2	2	96	-10	0	0	0.364583
1	2	2	2	97	-20	0.000229167	20	3.86458
1	2	2	2	98	-10	0	0	-3.42708
1	2	2	2	99	-20	-0.000229167	-20	-14.6562
1	2	2	2	100	-10	0	0	-8.02083
1	2	2	2	101	0	-0.000104167	-10	-4.44792
1	2	2	2	102	0	0	0	-1.09375
1	2	2	2	103	20	0.000104167	10	12.1042
1	2	2	2	104	20	0.000229167	20	12.6146
1	2	2	2	105	10	0	0	7.4375
1	2	2	2	106	-20	0	0	-5.6875
1	2	2	2	107	-10	0.000104167	10	-2.40625
1	2	2	2	108	0	-0.000229167	-20	-13.4167
1	2	2	2	109	-10	-0.000104167	-10	-10.7188
1	2	2	2	110	-10	-0.000229167	-20	-21.4375
1	2	2	2	111	10	0	0	4.59375
1	2	2	2	112	-20	0.000104167	10	-9.77083
1	2	2	2	113	20	0.000104167	10	10.7917
1	2	2	2	114	20	0	0	11.8125
1	2	2	2	115	-10	-0.000104167	-10	-4.88542
1	2	2	2	116	20	0.000229167	20	21.8021
1	2	2	2	117	0	0.000229167	20	6.34375
1	2	2	2	118	10	-0.000229167	-20	-9.98958
1	2	2	2	119	20	0	0	5.54167
1	2	2	2	120	20	-0.000229167	-20	-0.291667
1	2	2	2	121	10	0.000229167	20	6.125
1	2	2	2	122	-20	-0.000229167	-20	-21.5833
1	2	2	2	123	20	-0.000229167	-20	3.35417
1	2	2	2	124	20	0	0	4.375
1	2	2	2	125	10	-0.000229167	-20	-5.83333
1	2	2	1	1	-10	0	0	-7.07292
1	2	2	1	2	20	-0.000104167	-10	11.8854
1	2	2	1	3	NaN	NaN	NaN	NaN
1	2	2	1	4	0	-0.000104167	-10	-0.65625
1	2	2	1	5	20	0	0	12.7604
1	2	2	1	6	-20	-0.000229167	-20	-23.3333
1	2	2	1	7	0	0	0	-5.39583
1	2	2	1	8	-20	0.000104167	10	-1.82292
1	2	2	1	9	-20	-0.000229167	-20	-23.5521
1	2	2	1	10	-20	0.000104167	10	-3.57292
1	2	2	1	11	20	-0.000104167	-10	11.0104
1	2	2	1	12	-20	-0.000229167	-20	-18.2292
1	2	2	1	13	10	0	0	5.54167
1	2	2	1	14	0	0	0	-0.145833
1	2	2	1	15	-10	-0.000104167	-10	-9.91667
1	2	2	1	16	-10	-0.000104167	-10	-11.4479
1	2	2	1	17	0	0.000229167	20	7.72917
1	2	2	1	18	20	0	0	17.3542
1	2	2	1	19	-20	0.000104167	10	-6.34375
1	2	2	1	20	0	-0.000104167	-10	-11.3021
1	2	2	1	21	0	0.000229167	20	7.875
1	2	2	1	22	20	-0.000229167	-20	-0.291667
1	2	2	1	23	0	0	0	2.47917
1	2	2	1	24	10	0	0	8.3125
1	2	2	1	25	20	-0.000229167	-20	8.02083
1	2	2	1	26	10	-0.000104167	-10	2.77083
1	2	2	1	27	-10	0	0	-6.63542
1	2	2	1	28	0	0.000104167	10	3.5
1	2	2	1	29	20	-0.000104167	-10	14.2917
1	2	2	1	30	20	0.000229167	20	18.0104
1	2	2	1	31	-10	0.000229167	20	2.84375
1	2	2	1	32	10	0.000104167	10	7.51042
1	2	2	1	33	-20	0.000229167	20	-3.79167
1	2	2	1	34	-10	0.000229167	20	0.0729167
1	2	2	1	35	-10	0	0	-10.7188
1	2	2	1	36	10	0.000104167	10	6.05208
1	2	2	1	37	0	0.000104167	10	-0.145833
1	2	2	1	38	0	0.000104167	10	-0.0729167
1	2	2	1	39	-20	0	0	-12.9792
1	2	2	1	40	0	0	0	-5.54167
1	2	2	1	41	0	0	0	-5.25
1	2	2	1	42	10	0.000104167	10	13.4167
1	2	2	1	43	10	-0.000104167	-10	4.95833
1	2	2	1	44	-10	0.000104167	10	-6.48958
1	2	2	1	45	-20	0	0	-17.7188
1	2	2	1	46	10	0.000104167	10	10.4271
1	2	2	1	47	10	0	0	8.45833
1	2	2	1	48	-10	-0.000104167	-10	-14.5833
1	2	2	1	49	-10	0.000104167	10	-6.92708
1	2	2	1	50	-10	0.000229167	20	-0.145833
1	2	2	1	51	-20	-0.000104167	-10	-21.7292
1	2	2	1	52	-20	0	0	-13.3438
1	2	2	1	53	-10	-0.000229167	-20	-24.7917
1	2	2	1	54	-10	-0.000229167	-20	-23.1146
1	2	2	1	55	0	-0.000229167	-20	-15.75
1	2	2	1	56	-20	0.000229167	20	-1.3125
1	2	2	1	57	10	-0.000229167	-20	5.17708
1	2	2	1	58	0	0.000104167	10	1.16667
1	2	2	1	59	10	0.000229167	20	19.6875
1	2	2	1	60	20	-0.000229167	-20	10.4271
1	2	2	1	61	-10	0.000229167	20	6.63542
1	2	2	1	62	-20	-0.000229167	-20	-14.875
1	2	2	1	63	0	-0.000229167	-20	-7.36458
1	2	2	1	64	-20	-0.000104167	-10	-14.0729
1	2	2	1	65	-10	0.000229167	20	4.01042
1	2	2	1	66	20	0.000229167	20	16.2604
1	2	2	1	67	20	-0.000229167	-20	5.46875
1	2	2	1	68	10	0.000104167	10	9.84375
1	2	2	1	69	-20	-0.000229167	-20	-17.0625
1	2	2	1	70	-20	0.000229167	20	1.60417
1	2	2	1	71	20	-0.000104167	-10	11.9583
1	2	2	1	72	10	0.000229167	20	14.1458
1	2	2	1	73	10	-0.000104167	-10	3.71875
1	2	2	1	74	-10	0.000104167	10	-6.48958
1	2	2	1	75	20	0.000104167	10	15.75
1	2	2	1	76	-10	0.000104167	10	-2.11458
1	2	2	1	77	-10	-0.000229167	-20	-15.4583
1	2	2	1	78	-20	-0.000104167	-10	-13.125
1	2	2	1	79	-20	0	0	-8.60417
1	2	2	1	80	10	0.000229167	20	12.1771
1	2	2	1	81	-20	0.000229167	20	-0.583333
1	2	2	1	82	0	-0.000104167	-10	-6.85417
1	2	2	1	83	0	0.000104167	10	3.28125
1	2	2	1	84	-10	0.000104167	10	-2.33333
1	2	2	1	85	20	0.000104167	10	16.1146
1	2	2	1	86	10	-0.000229167	-20	-0.65625
1	2	2	1	87	0	-0.000104167	-10	-3.35417
1	2	2	1	88	-10	-0.000104167	-10	-12.1771
1	2	2	1	89	-10	0	0	-6.34375
1	2	2	1	90	-10	-0.000229167	-20	-25.8125
1	2	2	1	91	0	-0.000229167	-20	-8.82292
1	2	2	1	92	-10	0	0	-8.16667
1	2	2	1	93	-20	0.000229167	20	-0.0729167
1	2	2	1	94	20	0.000104167	10	18.5938
1	2	2	1	95	-20	-0.000104167	-10	-16.1875
1	2	2	1	96	0	-0.000229167	-20	-16.1146
1	2	2	1	97	20	0.000104167	10	13.7812
1	2	2	1	98	20	0.000229167	20	22.1667
1	2	2	1	99	-20	0.000104167	10	-14.5833
1	2	2	1	100	20	0.000229167	20	19.0312
1	2	2	1	101	20	0	0	8.53125
1	2	2	1	102	0	0.000229167	20	0.802083
1	2	2	1	103	-10	-0.000104167	-10	-17.7188
1	2	2	1	104	10	0	0	0.145833
1	2	2	1	105	10	-0.000229167	-20	-8.23958
1	2	2	1	106	10	-0.000229167	-20	-8.16667
1	2	2	1	107	10	-0.000104167	-10	-0.510417
1	2	2	1	108	0	-0.000229167	-20	-12.9792
1	2	2	1	109	0	0.000229167	20	0.875
1	2	2	1	110	-20	0.000104167	10	-11.375
1	2	2	1	111	20	0	0	12.0312
1	2	2	1	112	10	0.000229167	20	18.1562
1	2	2	1	113	20	0.000104167	10	16.625
1	2	2	1	114	0	0.000229167	20	4.88542
1	2	2	1	115	10	-0.000229167	-20	-4.52083
1	2	2	1	116	-20	0	0	-17.9375
1	2	2	1	117	20	0.000229167	20	14.875
1	2	2	1	118	10	-0.000104167	-10	0.583333
1	2	2	1	119	-20	-0.000104167	-10	-21.6562
1	2	2	1	120	10	0	0	0.4375
1	2	2	1	121	20	-0.000229167	-20	8.67708
1	2	2	1	122	20	0	0	12.3958
1	2	2	1	123	-10	-0.000229167	-20	-17.8646
1	2	2	1	124	10	0.000229167	20	9.26042
1	2	2	1	125	0	-0.000104167	-10	-1.02083
1	2	3	2	1	0	-0.000229167	-20	-17.8646
1	2	3	2	2	20	0.000104167	10	12.8333
1	2	3	2	3	20	-0.000104167	-10	9.33333
1	2	3	2	4	10	0.000229167	20	17.5
1	2	3	2	5	0	-0.000229167	-20	-14.9479
1	2	3	2	6	-20	0.000229167	20	0
1	2	3	2	7	20	0.000104167	10	16.4062
1	2	3	2	8	-20	-0.000229167	-20	-17.6458
1	2	3	2	9	10	-0.000229167	-20	-7.94792
1	2	3	2	10	0	0	0	-0.291667
1	2	3	2	11	0	0.000229167	20	11.7396
1	2	3	2	12	-20	-0.000229167	-20	-12.8333
1	2	3	2	13	20	0	0	7.4375
1	2	3	2	14	-10	0.000229167	20	4.52083
1	2	3	2	15	-20	0.000229167	20	-3.0625
1	2	3	2	16	-20	-0.000104167	-10	-17.5
1	2	3	2	17	-10	-0.000229167	-20	-13.4167
1	2	3	2	18	0	0	0	-3.57292
1	2	3	2	19	10	-0.000104167	-10	3.71875
1	2	3	2	20	-10	-0.000104167	-10	-9.40625
1	2	3	2	21	10	0.000229167	20	6.05208
1	2	3	2	22	10	-0.000104167	-10	-0.145833
1	2	3	2	23	0	0.000104167	10	-4.30208
1	2	3	2	24	10	0	0	5.46875
1	2	3	2	25	10	-0.000229167	-20	-11.2292
1	2	3	2	26	-20	-0.000104167	-10	-12.1042
1	2	3	2	27	20	-0.000229167	-20	-0.21875
1	2	3	2	28	10	0	0	4.59375
1	2	3	2	29	0	0.000229167	20	2.11458
1	2	3	2	30	0	-0.000104167	-10	-6.92708
1	2	3	2	31	20	0	0	0.21875
1	2	3	2	32	-20	0	0	-9.84375
1	2	3	2	33	-10	-0.000229167	-20	-16.2604
1	2	3	2	34	-10	0.000104167	10	-4.66667
1	2	3	2	35	0	0	0	0.291667
1	2	3	2	36	20	-0.000104167	-10	10.9375
1	2	3	2	37	-10	-0.000104167	-10	-12.3958
1	2	3	2	38	-20	0.000229167	20	-8.75
1	2	3	2	39	10	0	0	1.23958
1	2	3	2	40	0	0	0	-4.01042
1	2	3	2	41	-10	0	0	-7.51042
1	2	3	2	42	10	-0.000104167	-10	4.52083
1	2	3	2	43	10	0.000104167	10	16.5521
1	2	3	2	44	20	0.000104167	10	14.1458
1	2	3	2	45	0	-0.000104167	-10	-6.41667
1	2	3	2	46	20	0.000229167	20	16.7708
1	2	3	2	47	20	0.000229167	20	14.3646
1	2	3	2	48	-20	0	0	-10.9375
1	2	3	2	49	10	0.000229167	20	7
1	2	3	2	50	0	0.000229167	20	-0.0729167
1	2	3	2	51	-10	0	0	-7.4375
1	2	3	2	52	-10	0.000229167	20	-4.52083
1	2	3	2	53	0	-0.000104167	-10	-7.07292
1	2	3	2	54	20	-0.000229167	-20	9.40625
1	2	3	2	55	0	-0.000229167	-20	-6.92708
1	2	3	2	56	-10	0	0	-11.375
1	2	3	2	57	10	0	0	4.8125
1	2	3	2	58	10	-0.000229167	-20	-2.84375
1	2	3	2	59	0	0.000229167	20	6.27083
1	2	3	2	60	20	0	0	12.3229
1	2	3	2	61	-20	0.000104167	10	-9.26042
1	2	3	2	62	0	-0.000104167	-10	-13.0521
1	2	3	2	63	-10	0.000104167	10	-7.07292
1	2	3	2	64	10	0	0	0.729167
1	2	3	2	65	-10	0.000104167	10	-7.58333
1	2	3	2	66	-10	-0.000229167	-20	-21.1458
1	2	3	2	67	20	-0.000104167	-10	-0.0729167
1	2	3	2	68	0	-0.000229167	-20	-14.5833
1	2	3	2	69	-10	-0.000229167	-20	-26.5417
1	2	3	2	70	-20	0.000104167	10	-8.16667
1	2	3	2	71	0	0.000104167	10	2.40625
1	2	3	2	72	-10	-0.000104167	-10	-8.23958
1	2	3	2	73	20	0	0	7.875
1	2	3	2	74	-20	0.000229167	20	-3.79167
1	2	3	2	75	-10	-0.000229167	-20	-12.25
1	2	3	2	76	10	0.000104167	10	6.5625
1	2	3	2	77	-10	0	0	-3.79167
1	2	3	2	78	20	0.000229167	20	11.7396
1	2	3	2	79	0	-0.000104167	-10	-0.947917
1	2	3	2	80	0	0.000104167	10	-0.364583
1	2	3	2	81	-20	0.000104167	10	-9.625
1	2	3	2	82	20	0.000104167	10	10.6458
1	2	3	2	83	-20	0.000104167	10	-6.92708
1	2	3	2	84	-20	0.000104167	10	-9.98958
1	2	3	2	85	20	0	0	12.7604
1	2	3	2	86	-20	0	0	-13.6354
1	2	3	2	87	20	-0.000104167	-10	10.0625
1	2	3	2	88	0	0.000104167	10	5.25
1	2	3	2	89	10	0.000104167	10	9.69792
1	2	3	2	90	0	0.000229167	20	6.5625
1	2	3	2	91	20	-0.000229167	-20	-0.65625
1	2	3	2	92	10	-0.000229167	-20	-7.21875
1	2	3	2	93	-10	0.000229167	20	0.65625
1	2	3	2	94	10	-0.000104167	-10	-5.54167
1	2	3	2	95	-10	0.000104167	10	-12.3958
1	2	3	2	96	20	0.000104167	10	12.0312
1	2	3	2	97	-10	0.000104167	10	-4.88542
1	2	3	2	98	-20	-0.000104167	-10	-19.8333
1	2	3	2	99	20	-0.000229167	-20	8.67708
1	2	3	2	100	-10	-0.000104167	-10	-9.77083
1	2	3	2	101	-10	0	0	-4.66667
1	2	3	2	102	-20	0.000229167	20	-7
1	2	3	2	103	-20	-0.000104167	-10	-16.9896
1	2	3	2	104	0	0.000104167	10	0.510417
1	2	3	2	105	20	0.000229167	20	17.7188
1	2	3	2	106	10	0.000104167	10	7.80208
1	2	3	2	107	10	0.000229167	20	18.5938
1	2	3	2	108	0	0	0	2.84375
1	2	3	2	109	20	-0.000229167	-20	8.75
1	2	3	2	110	-20	-0.000229167	-20	-19.6146
1	2	3	2	111	-20	-0.000229167	-20	-22.6771
1	2	3	2	112	10	-0.000229167	-20	-6.05208
1	2	3	2	113	20	0.000229167	20	15.8958
1	2	3	2	114	10	-0.000104167	-10	0.0729167
1	2	3	2	115	-10	-0.000104167	-10	-11.0104
1	2	3	2	116	-20	-0.000229167	-20	-23.625
1	2	3	2	117	0	-0.000229167	-20	-10.5729
1	2	3	2	118	-20	0	0	-9.1875
1	2	3	2	119	-20	-0.000104167	-10	-15.9688
1	2	3	2	120	10	0.000104167	10	10.5
1	2	3	2	121	20	-0.000104167	-10	11.3021
1	2	3	2	122	-10	0.000229167	20	4.375
1	2	3	2	123	-20	0	0	-11.0104
1	2	3	2	124	10	0.000229167	20	6.92708
1	2	3	2	125	-10	0.000229167	20	-0.510417
1	2	3	1	1	20	0.000104167	10	10.0625
1	2	3	1	2	0	-0.000229167	-20	-4.52083
1	2	3	1	3	NaN	NaN	NaN	NaN
1	2	3	1	4	0	0.000229167	20	0.875
1	2	3	1	5	0	0	0	-8.45833
1	2	3	1	6	10	-0.000104167	-10	-3.13542
1	2	3	1	7	-20	0.000104167	10	-9.26042
1	2	3	1	8	10	-0.000229167	-20	3.9375
1	2	3	1	9	0	0.000104167	10	5.46875
1	2	3	1	10	20	-0.000104167	-10	9.55208
1	2	3	1	11	-20	0.000104167	10	-6.78125
1	2	3	1	12	-10	0	0	-5.90625
1	2	3	1	13	10	-0.000229167	-20	-0.0729167
1	2	3	1	14	-10	0	0	-8.09375
1	2	3	1	15	20	-0.000229167	-20	4.95833
1	2	3	1	16	-20	0	0	-7.94792
1	2	3	1	17	20	0.000229167	20	11.4479
1	2	3	1	18	10	0	0	1.38542
1	2	3	1	19	0	0.000229167	20	3.86458
1	2	3	1	20	0	0.000104167	10	-0.4375
1	2	3	1	21	20	0.000229167	20	15.9688
1	2	3	1	22	20	0	0	6.34375
1	2	3	1	23	-10	0.000229167	20	-6.92708
1	2	3	1	24	-20	0	0	-13.7083
1	2	3	1	25	-10	-0.000229167	-20	-19.9062
1	2	3	1	26	20	0.000104167	10	3.86458
1	2	3	1	27	20	0	0	2.84375
1	2	3	1	28	10	0.000229167	20	13.3438
1	2	3	1	29	10	0	0	-0.802083
1	2	3	1	30	0	-0.000229167	-20	-12.9792
1	2	3	1	31	0	-0.000104167	-10	-6.5625
1	2	3	1	32	0	0	0	-3.5
1	2	3	1	33	10	-0.000229167	-20	-5.10417
1	2	3	1	34	0	-0.000104167	-10	-6.34375
1	2	3	1	35	10	0	0	1.16667
1	2	3	1	36	10	-0.000104167	-10	0.145833
1	2	3	1	37	20	0.000229167	20	9.40625
1	2	3	1	38	20	0.000104167	10	8.82292
1	2	3	1	39	20	-0.000104167	-10	0.802083
1	2	3	1	40	20	-0.000229167	-20	-4.30208
1	2	3	1	41	20	0	0	0.583333
1	2	3	1	42	20	-0.000104167	-10	-0.65625
1	2	3	1	43	10	0.000229167	20	9.04167
1	2	3	1	44	-10	0.000104167	10	-7.875
1	2	3	1	45	-10	-0.000104167	-10	-13.9271
1	2	3	1	46	0	0.000229167	20	-3.13542
1	2	3	1	47	20	-0.000229167	-20	-3.42708
1	2	3	1	48	-10	0.000229167	20	0.510417
1	2	3	1	49	-10	0	0	-9.91667
1	2	3	1	50	20	-0.000229167	-20	-8.23958
1	2	3	1	51	10	-0.000104167	-10	-3.86458
1	2	3	1	52	20	-0.000229167	-20	-0.21875
1	2	3	1	53	0	0.000104167	10	-3.9375
1	2	3	1	54	10	-0.000104167	-10	-2.1875
1	2	3	1	55	-10	-0.000229167	-20	-19.6146
1	2	3	1	56	-20	0.000104167	10	-9.98958
1	2	3	1	57	-10	-0.000229167	-20	-18.5208
1	2	3	1	58	0	0.000104167	10	-3.57292
1	2	3	1	59	-20	0.000229167	20	-8.67708
1	2	3	1	60	0	-0.000229167	-20	-14.2188
1	2	3	1	61	-20	-0.000104167	-10	-5.97917
1	2	3	1	62	10	0.000229167	20	11.0833
1	2	3	1	63	-20	0.000104167	10	0.291667
1	2	3	1	64	-10	0.000104167	10	-2.98958
1	2	3	1	65	10	0.000104167	10	7.94792
1	2	3	1	66	0	0	0	2.84375
1	2	3	1	67	-20	0	0	-11.4479
1	2	3	1	68	-10	-0.000229167	-20	-11.5938
1	2	3	1	69	-20	0.000104167	10	-4.375
1	2	3	1	70	-20	-0.000229167	-20	-15.9688
1	2	3	1	71	10	0	0	0.947917
1	2	3	1	72	10	0.000104167	10	6.63542
1	2	3	1	73	0	0.000229167	20	8.16667
1	2	3	1	74	20	0	0	9.91667
1	2	3	1	75	10	-0.000104167	-10	3.9375
1	2	3	1	76	-20	-0.000229167	-20	-12.9792
1	2	3	1	77	10	0	0	1.23958
1	2	3	1	78	-20	0	0	-11.8125
1	2	3	1	79	-10	-0.000104167	-10	-7.65625
1	2	3	1	80	-20	-0.000104167	-10	-14
1	2	3	1	81	20	0	0	8.23958
1	2	3	1	82	0	0.000229167	20	4.44792
1	2	3	1	83	-10	0.000229167	20	4.44792
1	2	3	1	84	-10	0	0	-1.67708
1	2	3	1	85	-10	0.000104167	10	-0.65625
1	2	3	1	86	-20	0.000229167	20	0.21875
1	2	3	1	87	-10	-0.000229167	-20	-8.53125
1	2	3	1	88	0	-0.000229167	-20	-4.66667
1	2	3	1	89	10	0.000104167	10	7.58333
1	2	3	1	90	10	-0.000229167	-20	2.98958
1	2	3	1	91	10	0.000104167	10	8.60417
1	2	3	1	92	0	0.000104167	10	3.5
1	2	3	1	93	-20	-0.000229167	-20	-13.4896
1	2	3	1	94	0	-0.000104167	-10	-6.125
1	2	3	1	95	-10	0.000104167	10	0.291667
1	2	3	1	96	-10	-0.000104167	-10	-9.26042
1	2	3	1	97	0	0	0	-1.53125
1	2	3	1	98	10	-0.000229167	-20	0.145833
1	2	3	1	99	-20	-0.000229167	-20	-16.1875
1	2	3	1	100	-10	0.000229167	20	-3.0625
1	2	3	1	101	0	-0.000104167	-10	-2.91667
1	2	3	1	102	-10	-0.000104167	-10	-15.0208
1	2	3	1	103	-20	0.000229167	20	-6.27083
1	2	3	1	104	-20	-0.000104167	-10	-13.5625
1	2	3	1	105	20	0.000104167	10	14.5833
1	2	3	1	106	-20	-0.000104167	-10	-6.5625
1	2	3	1	107	-10	-0.000104167	-10	-3.13542
1	2	3	1	108	-20	0	0	-5.39583
1	2	3	1	109	-10	0.000104167	10	0.291667
1	2	3	1	110	10	0.000229167	20	13.0521
1	2	3	1	111	20	0.000229167	20	12.6146
1	2	3	1	112	-20	-0.000104167	-10	-5.83333
1	2	3	1	113	10	0.000104167	10	7.4375
1	2	3	1	114	20	-0.000104167	-10	9.04167
1	2	3	1	115	-20	-0.000229167	-20	-11.8125
1	2	3	1	116	-10	0.000229167	20	0.4375
1	2	3	1	117	-20	0.000229167	20	-0.291667
1	2	3	1	118	10	0.000229167	20	11.9583
1	2	3	1	119	20	0.000229167	20	14.3646
1	2	3	1	120	0	0	0	5.6875
1	2	3	1	121	20	-0.000104167	-10	9.77083
1	2	3	1	122	0	-0.000104167	-10	5.10417
1	2	3	1	123	-10	0	0	-1.3125
1	2	3	1	124	-20	0.000229167	20	1.16667
1	2	3	1	125	20	0.000104167	10	9.77083
1	2	4	2	1	10	0	0	3.28125
1	2	4	2	2	0	-0.000229167	-20	-20.1979
1	2	4	2	3	NaN	NaN	NaN	NaN
1	2	4	2	4	0	0.000104167	10	7
1	2	4	2	5	10	0.000229167	20	17.5729
1	2	4	2	6	-20	-0.000229167	-20	-21.875
1	2	4	2	7	10	-0.000229167	-20	-4.66667
1	2	4	2	8	10	-0.000229167	-20	1.02083
1	2	4	2	9	10	0.000229167	20	11.1562
1	2	4	2	10	-10	0.000229167	20	-3.0625
1	2	4	2	11	-10	-0.000229167	-20	-16.1146
1	2	4	2	12	20	0	0	7.80208
1	2	4	2	13	-20	0.000104167	10	-11.0833
1	2	4	2	14	10	-0.000229167	-20	0.510417
1	2	4	2	15	20	-0.000229167	-20	5.39583
1	2	4	2	16	-10	0	0	-6.48958
1	2	4	2	17	0	0	0	-3.28125
1	2	4	2	18	-20	-0.000229167	-20	-14.4375
1	2	4	2	19	-10	-0.000104167	-10	-10.4271
1	2	4	2	20	10	0	0	6.41667
1	2	4	2	21	0	-0.000229167	-20	-5.03125
1	2	4	2	22	10	0.000104167	10	7.875
1	2	4	2	23	0	-0.000104167	-10	-4.22917
1	2	4	2	24	-10	0.000104167	10	-10.4271
1	2	4	2	25	20	-0.000104167	-10	7
1	2	4	2	26	-10	-0.000229167	-20	-14.5833
1	2	4	2	27	0	0	0	0.145833
1	2	4	2	28	10	-0.000104167	-10	5.10417
1	2	4	2	29	10	0.000229167	20	14.9479
1	2	4	2	30	20	-0.000229167	-20	5.10417
1	2	4	2	31	-20	0	0	-7.58333
1	2	4	2	32	20	0	0	8.45833
1	2	4	2	33	-10	0.000104167	10	-0.291667
1	2	4	2	34	10	0	0	5.54167
1	2	4	2	35	0	0.000229167	20	8.16667
1	2	4	2	36	-10	0	0	-2.40625
1	2	4	2	37	0	-0.000104167	-10	-4.22917
1	2	4	2	38	-20	0.000104167	10	-11.3021
1	2	4	2	39	20	0	0	12.6146
1	2	4	2	40	10	0	0	7.875
1	2	4	2	41	0	-0.000229167	-20	-9.84375
1	2	4	2	42	10	0.000229167	20	10.1354
1	2	4	2	43	20	-0.000229167	-20	9.1875
1	2	4	2	44	-10	0	0	-3.0625
1	2	4	2	45	-20	0.000229167	20	3.64583
1	2	4	2	46	-20	-0.000104167	-10	-11.8854
1	2	4	2	47	20	0.000229167	20	10.7188
1	2	4	2	48	-20	0.000104167	10	-4.30208
1	2	4	2	49	10	0	0	3.86458
1	2	4	2	50	20	-0.000104167	-10	8.96875
1	2	4	2	51	0	0	0	1.23958
1	2	4	2	52	-20	-0.000229167	-20	-14.9479
1	2	4	2	53	20	0.000229167	20	13.1979
1	2	4	2	54	-20	0.000229167	20	-7.29167
1	2	4	2	55	0	0.000229167	20	8.67708
1	2	4	2	56	10	0.000229167	20	8.89583
1	2	4	2	57	10	0.000104167	10	5.32292
1	2	4	2	58	10	-0.000104167	-10	2.40625
1	2	4	2	59	20	0.000104167	10	13.9271
1	2	4	2	60	0	-0.000104167	-10	-1.75
1	2	4	2	61	20	-0.000104167	-10	8.60417
1	2	4	2	62	0	-0.000104167	-10	-7.94792
1	2	4	2	63	0	-0.000229167	-20	-17.7917
1	2	4	2	64	-20	0.000229167	20	-2.69792
1	2	4	2	65	20	0.000229167	20	18.0104
1	2	4	2	66	-20	-0.000104167	-10	-11.5938
1	2	4	2	67	-10	-0.000104167	-10	-12.1771
1	2	4	2	68	0	0.000229167	20	4.44792
1	2	4	2	69	0	0.000104167	10	3.28125
1	2	4	2	70	-10	0.000104167	10	-5.54167
1	2	4	2	71	10	0.000104167	10	7.4375
1	2	4	2	72	-10	0.000104167	10	-5.03125
1	2	4	2	73	20	0.000104167	10	10.5729
1	2	4	2	74	0	0.000104167	10	2.69792
1	2	4	2	75	-20	-0.000104167	-10	-14.8021
1	2	4	2	76	20	0.000104167	10	15.6771
1	2	4	2	77	20	-0.000229167	-20	5.6875
1	2	4	2	78	0	-0.000104167	-10	-3.20833
1	2	4	2	79	-10	0.000229167	20	-3.28125
1	2	4	2	80	-10	0.000229167	20	-6.70833
1	2	4	2	81	-20	0.000229167	20	-3.35417
1	2	4	2	82	20	0.000229167	20	13.2708
1	2	4	2	83	-20	-0.000229167	-20	-12.9062
1	2	4	2	84	-10	0.000104167	10	-4.22917
1	2	4	2	85	20	0	0	9.98958
1	2	4	2	86	0	0.000229167	20	11.8854
1	2	4	2	87	0	0	0	3.28125
1	2	4	2	88	-10	-0.000229167	-20	-14.4375
1	2	4	2	89	0	0.000104167	10	1.67708
1	2	4	2	90	0	0.000104167	10	-0.21875
1	2	4	2	91	-10	-0.000104167	-10	-16.0417
1	2	4	2	92	20	-0.000104167	-10	11.5938
1	2	4	2	93	-20	0.000104167	10	-4.01042
1	2	4	2	94	-10	-0.000229167	-20	-12.3958
1	2	4	2	95	-20	0.000104167	10	-0.145833
1	2	4	2	96	-10	0	0	-7.21875
1	2	4	2	97	10	0.000104167	10	9.1875
1	2	4	2	98	20	-0.000229167	-20	8.38542
1	2	4	2	99	0	0	0	2.33333
1	2	4	2	100	-10	-0.000229167	-20	-14
1	2	4	2	101	10	0.000104167	10	6.70833
1	2	4	2	102	-20	-0.000229167	-20	-21.5104
1	2	4	2	103	-20	-0.000104167	-10	-8.3125
1	2	4	2	104	10	-0.000104167	-10	4.88542
1	2	4	2	105	-20	0	0	-6.5625
1	2	4	2	106	10	-0.000229167	-20	7.4375
1	2	4	2	107	-10	-0.000104167	-10	-10.9375
1	2	4	2	108	-10	-0.000104167	-10	-4.15625
1	2	4	2	109	-20	0	0	-4.15625
1	2	4	2	110	10	-0.000104167	-10	7.36458
1	2	4	2	111	-10	0	0	-6.19792
1	2	4	2	112	0	0.000229167	20	9.47917
1	2	4	2	113	-20	0	0	-4.01042
1	2	4	2	114	-20	0	0	-13.5625
1	2	4	2	115	20	0	0	12.1771
1	2	4	2	116	10	-0.000229167	-20	-1.67708
1	2	4	2	117	20	0.000104167	10	10.8646
1	2	4	2	118	-10	0.000229167	20	-0.510417
1	2	4	2	119	-20	0.000229167	20	-3.20833
1	2	4	2	120	20	0.000104167	10	8.3125
1	2	4	2	121	-20	-0.000104167	-10	-11.5208
1	2	4	2	122	10	-0.000104167	-10	7.14583
1	2	4	2	123	20	0.000229167	20	12.7604
1	2	4	2	124	20	-0.000104167	-10	6.48958
1	2	4	2	125	-10	0.000229167	20	1.23958
1	2	4	1	1	10	0	0	0.875
1	2	4	1	2	-10	-0.000229167	-20	-22.6771
1	2	4	1	3	NaN	NaN	NaN	NaN
1	2	4	1	4	10	-0.000229167	-20	-1.89583
1	2	4	1	5	20	-0.000104167	-10	7.36458
1	2	4	1	6	-10	0	0	-5.76042
1	2	4	1	7	10	0.000104167	10	10.5729
1	2	4	1	8	0	0.000104167	10	3.79167
1	2	4	1	9	-10	0.000104167	10	-5.32292
1	2	4	1	10	0	-0.000229167	-20	-11.7396
1	2	4	1	11	-20	0.000229167	20	-0.291667
1	2	4	1	12	-20	0	0	-8.02083
1	2	4	1	13	10	0.000229167	20	13.2708
1	2	4	1	14	-10	-0.000104167	-10	-5.25
1	2	4	1	15	0	-0.000104167	-10	-4.95833
1	2	4	1	16	0	0.000229167	20	16.4062
1	2	4	1	17	0	-0.000104167	-10	-1.09375
1	2	4	1	18	20	-0.000229167	-20	13.3438
1	2	4	1	19	-10	0	0	-5.25
1	2	4	1	20	-20	0.000104167	10	-1.38542
1	2	4	1	21	-20	-0.000229167	-20	-19.1042
1	2	4	1	22	20	-0.000104167	-10	10.2812
1	2	4	1	23	-10	0.000229167	20	2.69792
1	2	4	1	24	-20	-0.000229167	-20	-16.2604
1	2	4	1	25	20	0.000229167	20	8.3125
1	2	4	1	26	10	0.000104167	10	3.79167
1	2	4	1	27	0	0.000104167	10	-0.21875
1	2	4	1	28	20	-0.000229167	-20	-3.20833
1	2	4	1	29	0	-0.000104167	-10	-7.07292
1	2	4	1	30	-10	0.000229167	20	8.16667
1	2	4	1	31	10	0.000229167	20	13.0521
1	2	4	1	32	20	0.000229167	20	14.3646
1	2	4	1	33	10	-0.000104167	-10	5.25
1	2	4	1	34	0	0	0	-3.86458
1	2	4	1	35	-10	0.000229167	20	4.44792
1	2	4	1	36	-10	0.000229167	20	6.125
1	2	4	1	37	-10	-0.000229167	-20	-17.9375
1	2	4	1	38	20	0	0	5.39583
1	2	4	1	39	10	0.000104167	10	4.66667
1	2	4	1	40	20	-0.000229167	-20	-4.52083
1	2	4	1	41	10	0	0	0.145833
1	2	4	1	42	10	0.000229167	20	14.2917
1	2	4	1	43	10	0	0	7
1	2	4	1	44	-20	0.000229167	20	-5.76042
1	2	4	1	45	20	0.000104167	10	8.3125
1	2	4	1	46	-20	0	0	-14.8021
1	2	4	1	47	10	-0.000104167	-10	3.0625
1	2	4	1	48	0	0.000104167	10	3.42708
1	2	4	1	49	-20	0.000229167	20	-2.77083
1	2	4	1	50	-20	0.000104167	10	-5.54167
1	2	4	1	51	10	-0.000229167	-20	3.0625
1	2	4	1	52	0	0.000104167	10	3.64583
1	2	4	1	53	0	-0.000229167	-20	-6.78125
1	2	4	1	54	20	0.000229167	20	7.65625
1	2	4	1	55	-10	0.000104167	10	-5.10417
1	2	4	1	56	-10	-0.000229167	-20	-24.7188
1	2	4	1	57	-10	0.000104167	10	-10.6458
1	2	4	1	58	0	-0.000229167	-20	-20.8542
1	2	4	1	59	20	0.000229167	20	12.3958
1	2	4	1	60	0	0	0	-4.01042
1	2	4	1	61	-20	-0.000104167	-10	-23.8438
1	2	4	1	62	-20	-0.000229167	-20	-27.125
1	2	4	1	63	20	-0.000104167	-10	0.947917
1	2	4	1	64	-20	0	0	-13.7083
1	2	4	1	65	-20	-0.000104167	-10	-18.5938
1	2	4	1	66	-10	-0.000104167	-10	-10.7917
1	2	4	1	67	-20	0.000104167	10	-5.17708
1	2	4	1	68	-20	-0.000104167	-10	-15.9688
1	2	4	1	69	20	0	0	8.02083
1	2	4	1	70	10	0	0	4.95833
1	2	4	1	71	20	0.000104167	10	9.84375
1	2	4	1	72	-10	0.000104167	10	-8.45833
1	2	4	1	73	-20	0.000104167	10	-8.23958
1	2	4	1	74	20	0.000104167	10	9.40625
1	2	4	1	75	-20	0	0	-15.3125
1	2	4	1	76	-20	0	0	-11.2292
1	2	4	1	77	20	-0.000104167	-10	5.90625
1	2	4	1	78	0	-0.000229167	-20	-12.1771
1	2	4	1	79	20	0.000229167	20	12.1771
1	2	4	1	80	0	-0.000229167	-20	-9.69792
1	2	4	1	81	10	0.000229167	20	8.38542
1	2	4	1	82	-20	-0.000229167	-20	-20.1979
1	2	4	1	83	20	-0.000229167	-20	-3.5
1	2	4	1	84	20	-0.000104167	-10	5.97917
1	2	4	1	85	-10	0.000229167	20	-0.145833
1	2	4	1	86	10	-0.000104167	-10	-3.79167
1	2	4	1	87	-20	-0.000229167	-20	-18.7396
1	2	4	1	88	20	0	0	8.89583
1	2	4	1	89	-10	0	0	-4.08333
1	2	4	1	90	0	0.000104167	10	5.39583
1	2	4	1	91	10	-0.000104167	-10	3.35417
1	2	4	1	92	0	0.000229167	20	5.97917
1	2	4	1	93	-20	-0.000104167	-10	-14.5104
1	2	4	1	94	0	0	0	-5.46875
1	2	4	1	95	-10	0	0	-8.3125
1	2	4	1	96	20	0	0	5.46875
1	2	4	1	97	10	-0.000229167	-20	-8.3125
1	2	4	1	98	-10	0.000104167	10	-5.46875
1	2	4	1	99	10	0	0	5.90625
1	2	4	1	100	-20	0.000104167	10	-8.45833
1	2	4	1	101	10	0.000104167	10	9.69792
1	2	4	1	102	-10	-0.000104167	-10	-9.26042
1	2	4	1	103	-10	-0.000104167	-10	-9.47917
1	2	4	1	104	-20	0.000229167	20	-1.45833
1	2	4	1	105	20	0.000104167	10	12.9792
1	2	4	1	106	0	-0.000104167	-10	0.802083
1	2	4	1	107	20	0.000104167	10	10.2812
1	2	4	1	108	-10	0	0	-1.96875
1	2	4	1	109	0	0.000229167	20	5.61458
1	2	4	1	110	10	-0.000104167	-10	0.510417
1	2	4	1	111	-20	-0.000104167	-10	-12.3958
1	2	4	1	112	0	0.000229167	20	4.375
1	2	4	1	113	-10	-0.000229167	-20	-11.0833
1	2	4	1	114	20	-0.000229167	-20	-0.291667
1	2	4	1	115	20	0	0	11.0833
1	2	4	1	116	10	0.000229167	20	11.1562
1	2	4	1	117	-10	-0.000104167	-10	-8.45833
1	2	4	1	118	0	0	0	-1.3125
1	2	4	1	119	0	0.000229167	20	8.75
1	2	4	1	120	10	0.000104167	10	5.90625
1	2	4	1	121	0	0	0	-1.23958
1	2	4	1	122	-20	0.000229167	20	-8.82292
1	2	4	1	123	10	-0.000229167	-20	-8.02083
1	2	4	1	124	10	-0.000229167	-20	-1.89583
[truncated: 30,001 more rows]
